# Supplementary material for: Tetra­kis(dimethyl­ammonium) trans-di­chloridobis[5,5′-(pyrazine-2,3-diyl)bis(1H-tetra­zol-1-ido-κN 1)]copper(II)
Source: Acta Crystallogr Sect E Struct Rep Online. 2012 Sep 1;68(Pt 10):m1234. doi: 10.1107/S1600536812036896 (PMC3470127; doi:10.1107/S1600536812036896)
Supplement: Supplementary file 3 [file e-68-m1234-Isup3.hkl]

# 
# h,k,l, Fc-squared, Fo-squared, sigma(Fo-squared) and status flag 
# 
data_I
_shelx_title ' PSS06 in Cmca' 
_shelx_refln_list_code          4 
_shelx_F_calc_maximum      367.57 
_exptl_crystal_F_000      1548.00 
_reflns_d_resolution_high  0.7490 
 
loop_ 
 _symmetry_equiv_pos_as_xyz 
 'x, y, z' 
 '-x, -y+1/2, z+1/2' 
 '-x, y+1/2, -z+1/2' 
 'x, -y, -z' 
 'x+1/2, y+1/2, z' 
 '-x+1/2, -y+1, z+1/2' 
 '-x+1/2, y+1, -z+1/2' 
 'x+1/2, -y+1/2, -z' 
 '-x, -y, -z' 
 'x, y-1/2, -z-1/2' 
 'x, -y-1/2, z-1/2' 
 '-x, y, z' 
 '-x+1/2, -y+1/2, -z' 
 'x+1/2, y, -z-1/2' 
 'x+1/2, -y, z-1/2' 
 '-x+1/2, y+1/2, z' 
 
_cell_length_a    20.6132 
_cell_length_b    10.5671 
_cell_length_c    15.0687 
_cell_angle_alpha  90.000 
_cell_angle_beta   90.000 
_cell_angle_gamma  90.000 
 
_shelx_F_squared_multiplier     1.000 
 
loop_ 
 _refln_index_h 
 _refln_index_k 
 _refln_index_l 
 _refln_F_squared_calc 
 _refln_F_squared_meas 
 _refln_F_squared_sigma 
 _refln_observed_status 
   2   0   0   135110.56   130851.82   4135.27 o 
   4   0   0     6943.30     7953.27    125.18 o 
   6   0   0    79016.80    84573.38   1316.62 o 
   8   0   0     2953.38     2652.72     45.23 o 
  10   0   0       60.53       58.70      5.29 o 
  12   0   0    11382.36    11098.02    177.40 o 
  14   0   0    30728.72    32500.22    510.04 o 
  16   0   0    21843.68    22425.04    639.76 o 
  18   0   0     3435.61     3630.27     76.01 o 
  20   0   0      796.00      860.14     33.96 o 
  22   0   0       21.59       26.19     12.06 o 
  24   0   0     2377.42     2529.24     76.65 o 
  26   0   0    10651.59    11449.39    382.19 o 
   0   2   0     2071.66     2408.49     39.19 o 
   2   2   0    78376.56    86014.14   1012.98 o 
   4   2   0    24248.04    25097.03    295.89 o 
   6   2   0    43099.09    49750.28    547.96 o 
   8   2   0    21249.98    25577.39    283.04 o 
  10   2   0       46.20       14.88      3.78 o 
  12   2   0       11.28       11.39      4.08 o 
  14   2   0       96.15       91.26      6.01 o 
  16   2   0     1775.63     1843.19     32.77 o 
  18   2   0       32.99       20.72      7.81 o 
  20   2   0     3545.39     3306.31     63.23 o 
  22   2   0      141.00      141.09     17.43 o 
  24   2   0      138.73      183.94     17.20 o 
  26   2   0        5.42       16.34     30.86 o 
   0   4   0      324.18      413.39     12.41 o 
   2   4   0    53816.13    60893.69    669.95 o 
   4   4   0    61530.08    70074.13    770.92 o 
   6   4   0    14716.05    15300.56    170.63 o 
   8   4   0    14615.91    14328.01    160.32 o 
  10   4   0     3935.68     3930.89     50.54 o 
  12   4   0    23329.42    24427.85    313.47 o 
  14   4   0    16962.34    17298.33    225.07 o 
  16   4   0      239.45      288.80     20.21 o 
  18   4   0     3649.13     3900.08     57.90 o 
  20   4   0    10867.68    10792.93    159.86 o 
  22   4   0     3234.97     3249.45     64.57 o 
  24   4   0      600.18      668.79     32.92 o 
  26   4   0     1878.87     1973.06     97.78 o 
   0   6   0      246.18      256.63      9.44 o 
   2   6   0     3772.41     4360.57     55.08 o 
   4   6   0       18.93       47.64     11.70 o 
   6   6   0     7835.03     8200.08     94.00 o 
   8   6   0     2773.05     2952.31     64.79 o 
  10   6   0     1107.05     1148.23     20.89 o 
  12   6   0     1300.88     1384.58     24.60 o 
  14   6   0     2630.25     2531.04     44.13 o 
  16   6   0       33.25       55.36      8.16 o 
  18   6   0       25.93       10.63      8.26 o 
  20   6   0      395.24      440.09     23.25 o 
  22   6   0      229.66      244.89     21.13 o 
  24   6   0      287.52      375.35     32.23 o 
   0   8   0     8492.67     8675.69    141.69 o 
   2   8   0     3198.09     3178.65     40.03 o 
   4   8   0     3431.47     3586.83     52.35 o 
   6   8   0    16357.29    17735.42    231.74 o 
   8   8   0    17355.98    18484.93    264.94 o 
  10   8   0     5307.60     5289.37     82.26 o 
  12   8   0       26.77       27.60      7.99 o 
  14   8   0      239.49      233.82     12.98 o 
  16   8   0     1103.18     1083.58     30.01 o 
  18   8   0     1393.77     1270.42     36.44 o 
  20   8   0      714.69      760.74     27.60 o 
  22   8   0     2840.66     3297.51    135.30 o 
   0  10   0      743.08      785.96     32.14 o 
   2  10   0      660.56      710.28     19.78 o 
   4  10   0     2359.26     2367.63     43.16 o 
   6  10   0      388.25      400.99     17.89 o 
   8  10   0      244.46      253.63     20.26 o 
  10  10   0       42.59       61.71     11.79 o 
  12  10   0       58.03       63.68     12.47 o 
  14  10   0      424.18      400.34     23.48 o 
  16  10   0     1194.31     1122.88     43.06 o 
  18  10   0      122.33       89.93     19.90 o 
   0  12   0     1418.91     1368.55     49.45 o 
   2  12   0     1210.81     1176.17     32.18 o 
   4  12   0     1577.81     1617.12     56.22 o 
   6  12   0      724.50      706.23     29.68 o 
   8  12   0       32.04       37.12     15.18 o 
  10  12   0      203.53      199.96     22.07 o 
  12  12   0      634.16      660.07     33.77 o 
   0  14   0      568.33      592.85     46.28 o 
   2  14   0      152.76      129.40     29.90 o 
   1   1   1    45527.88    46595.27    389.06 o 
   3   1   1     3302.20     3146.96     26.14 o 
   5   1   1      118.94      167.81      3.00 o 
   7   1   1     5124.30     4887.67     40.87 o 
   9   1   1    14005.68    14197.12    115.78 o 
  11   1   1     5108.56     4815.13     39.84 o 
  13   1   1     7098.39     7142.90     60.36 o 
  15   1   1    13344.76    13787.29    122.39 o 
  17   1   1     5271.80     5066.21     74.53 o 
  19   1   1     1847.49     1692.76     21.14 o 
  21   1   1      292.36      289.78      9.64 o 
  23   1   1      230.91      232.41     11.32 o 
  25   1   1     2079.97     2127.71     37.18 o 
  27   1   1     1055.20     1167.48     77.64 o 
   0   2   1    18620.21    20626.30    227.64 o 
   2   2   1      676.22      717.28      6.76 o 
   4   2   1    50512.93    54504.52    437.53 o 
   6   2   1        0.16       -1.37      1.82 o 
   8   2   1     6125.18     6441.49     53.70 o 
  10   2   1     3125.12     3412.39     29.90 o 
  12   2   1       44.71       59.13      4.04 o 
  14   2   1     1447.10     1616.51     17.35 o 
  16   2   1      137.43      158.37      5.83 o 
  18   2   1       34.38       27.86      5.12 o 
  20   2   1     1035.44      982.12     16.95 o 
  22   2   1      136.59      126.42      9.22 o 
  24   2   1      138.22      126.35     10.49 o 
  26   2   1       14.19        9.79     12.79 o 
   1   3   1      640.73      540.37      5.78 o 
   3   3   1    28617.71    30246.58    235.83 o 
   5   3   1    14943.28    15038.31    118.19 o 
   7   3   1      339.90      273.14      5.99 o 
   9   3   1       43.29       23.29      2.39 o 
  11   3   1     6631.63     6783.63     57.23 o 
  13   3   1     4702.45     4936.18     44.60 o 
  15   3   1      445.91      401.83      7.99 o 
  17   3   1     1025.08      969.25     14.88 o 
  19   3   1      447.32      477.61     11.42 o 
  21   3   1     1154.18     1140.28     20.42 o 
  23   3   1     1490.35     1497.40     27.74 o 
  25   3   1        7.15        2.50     10.35 o 
   0   4   1      873.96      814.55     11.66 o 
   2   4   1      188.75      183.54      4.27 o 
   4   4   1     6149.91     6494.86     52.29 o 
   6   4   1     2479.42     2753.96     23.50 o 
   8   4   1     1354.85     1578.34     14.69 o 
  10   4   1     4499.84     4681.89     40.41 o 
  12   4   1      276.81      291.83      8.17 o 
  14   4   1       25.23       28.75      4.25 o 
  16   4   1      834.73      819.26     12.83 o 
  18   4   1       97.57       92.59      6.47 o 
  20   4   1      102.40      107.38      8.59 o 
  22   4   1       46.81       22.67      8.05 o 
  24   4   1       63.22       69.51     11.04 o 
  26   4   1       42.08       38.44     14.76 o 
   1   5   1     6595.75     6552.40     53.06 o 
   3   5   1     9796.06     9789.32     78.14 o 
   5   5   1    26771.20    27459.75    215.22 o 
   7   5   1    11985.09    11961.56     95.30 o 
   9   5   1     3993.03     4102.77     37.26 o 
  11   5   1     5384.40     5129.90     48.06 o 
  13   5   1     2114.34     1890.19     23.03 o 
  15   5   1      171.16      177.37      6.61 o 
  17   5   1      831.71      840.08     16.10 o 
  19   5   1     2473.47     2338.64     35.73 o 
  21   5   1     2781.66     2760.21     37.76 o 
  23   5   1     1446.17     1460.08     32.94 o 
  25   5   1      740.58      802.96     43.00 o 
   0   6   1      933.30      952.66     14.59 o 
   2   6   1       82.70       64.71      3.04 o 
   4   6   1      493.06      545.27      7.15 o 
   6   6   1      234.75      251.91      4.91 o 
   8   6   1     1012.58     1050.50     17.92 o 
  10   6   1      830.09      800.06     13.47 o 
  12   6   1        5.73       12.44      4.05 o 
  14   6   1      217.84      212.55      7.09 o 
  16   6   1     3185.96     3025.75     39.55 o 
  18   6   1      749.70      747.40     15.08 o 
  20   6   1      239.23      207.35     10.89 o 
  22   6   1      100.83      115.31     11.64 o 
  24   6   1      225.91      200.20     20.46 o 
   1   7   1     1023.30     1009.88     11.22 o 
   3   7   1      136.42      138.76      4.33 o 
   5   7   1      410.62      433.72      7.38 o 
   7   7   1     7061.07     7296.75     64.17 o 
   9   7   1     4743.16     4720.68     49.15 o 
  11   7   1      129.16      139.50      6.25 o 
  13   7   1      390.08      392.93      9.46 o 
  15   7   1       65.66      102.22      7.20 o 
  17   7   1       33.70       39.37      6.96 o 
  19   7   1      546.55      571.46     17.39 o 
  21   7   1      389.10      406.88     17.47 o 
  23   7   1      123.87      115.06     26.42 o 
   0   8   1       72.30       93.02     10.16 o 
   2   8   1      605.23      617.38      9.02 o 
   4   8   1      395.11      402.04      7.46 o 
   6   8   1     1659.40     1670.85     19.10 o 
   8   8   1     2846.53     2827.70     31.85 o 
  10   8   1       13.08        9.86      4.95 o 
  12   8   1      340.17      307.66      9.44 o 
  14   8   1      951.72      906.17     21.35 o 
  16   8   1      157.60      157.97      9.44 o 
  18   8   1      134.32      128.83     10.41 o 
  20   8   1        0.22       -9.62      9.62 o 
  22   8   1      194.44      248.36     43.01 o 
   1   9   1      474.50      462.22      9.30 o 
   3   9   1     4947.42     4864.75     51.55 o 
   5   9   1     1538.39     1515.19     22.63 o 
   7   9   1     2340.15     2299.94     30.82 o 
   9   9   1     4957.73     4878.92     61.44 o 
  11   9   1     1608.13     1650.53     26.00 o 
  13   9   1      535.28      551.92     13.69 o 
  15   9   1     1220.44     1160.77     21.15 o 
  17   9   1     1787.15     1820.01     30.66 o 
  19   9   1      639.02      690.12     22.41 o 
  21   9   1      669.40      738.11     35.28 o 
   0  10   1       53.36       38.29     10.93 o 
   2  10   1      725.52      721.49     14.61 o 
   4  10   1      208.07      249.27      9.19 o 
   6  10   1      323.84      306.74     13.14 o 
   8  10   1      206.62      201.92     10.35 o 
  10  10   1       67.91       83.03      7.94 o 
  12  10   1     1773.04     1750.04     30.84 o 
  14  10   1     1313.10     1264.88     26.89 o 
  16  10   1      114.28      131.11     12.75 o 
  18  10   1      167.44      203.23     19.87 o 
   1  11   1       40.65       45.56      8.06 o 
   3  11   1       80.21       81.43      7.85 o 
   5  11   1      199.46      201.13     11.39 o 
   7  11   1        2.20       -1.79      7.82 o 
   9  11   1      619.77      589.92     16.58 o 
  11  11   1      139.49      129.14     11.90 o 
  13  11   1      809.56      782.80     25.04 o 
  15  11   1        8.10        4.78     12.25 o 
   0  12   1       69.44       84.53     14.93 o 
   2  12   1       20.35       37.39      8.54 o 
   4  12   1      560.07      590.57     18.78 o 
   6  12   1      264.42      262.27     13.97 o 
   8  12   1       26.68       17.38     11.04 o 
  10  12   1       85.80       89.82     12.84 o 
  12  12   1        9.52        8.71     17.02 o 
   1  13   1     1283.37     1314.15     26.89 o 
   3  13   1      724.40      804.45     25.88 o 
   5  13   1      317.86      386.24     19.94 o 
   7  13   1       12.83       31.56     18.19 o 
   9  13   1      193.03      189.21     31.49 o 
   0  14   1       10.05       -0.92     19.77 o 
   2  14   1        7.12       26.08     20.89 o 
   0   0   2     1787.12     1546.50     33.02 o 
   2   0   2      635.90      636.85      8.27 o 
   4   0   2     8377.01     8014.62     95.68 o 
   6   0   2    30073.85    29536.27    325.80 o 
   8   0   2    21813.27    22123.63    245.19 o 
  10   0   2    25351.11    25543.56    283.20 o 
  12   0   2    14914.59    14689.97    164.96 o 
  14   0   2     3471.66     3156.11     70.94 o 
  16   0   2     7449.31     7224.14     98.08 o 
  18   0   2    12667.63    12227.14    162.34 o 
  20   0   2     4627.71     4298.33     63.45 o 
  22   0   2     1710.06     1497.20     36.45 o 
  24   0   2     1123.73     1091.32     34.23 o 
  26   0   2      775.58      780.35     37.64 o 
   1   1   2       33.65       45.56      1.43 o 
   3   1   2     1307.72      726.35      7.66 o 
   5   1   2    65997.02    73738.83    591.99 o 
   7   1   2     7463.49     8159.59     67.17 o 
   9   1   2     4811.31     5149.58     43.51 o 
  11   1   2    14428.23    15429.32    122.13 o 
  13   1   2     2084.92     2208.83     21.02 o 
  15   1   2     1265.90     1095.49     13.77 o 
  17   1   2      535.93      579.02     10.49 o 
  19   1   2     2106.52     2114.36     26.15 o 
  21   1   2     5413.28     5313.96     59.63 o 
  23   1   2      562.52      559.54     17.44 o 
  25   1   2       48.46       54.59     11.75 o 
  27   1   2      336.95      354.76     45.54 o 
   0   2   2     3116.75     3630.63     44.65 o 
   2   2   2     2478.85     2683.97     23.81 o 
   4   2   2      415.72      341.88      4.39 o 
   6   2   2     6767.81     6600.39     54.56 o 
   8   2   2     9800.05     9587.93     78.88 o 
  10   2   2     4816.76     4664.48     39.94 o 
  12   2   2     2874.89     2907.16     26.43 o 
  14   2   2     3088.53     3010.37     28.86 o 
  16   2   2     2281.21     2082.46     23.68 o 
  18   2   2     1711.34     1548.95     20.57 o 
  20   2   2     1832.60     1702.91     24.06 o 
  22   2   2      951.56      894.44     21.69 o 
  24   2   2      217.18      221.05     13.78 o 
  26   2   2       28.32       34.16     12.33 o 
   1   3   2   118351.66   129644.76   1009.75 o 
   3   3   2    15992.09    19013.36    148.93 o 
   5   3   2     2674.59     2994.92     25.85 o 
   7   3   2     1219.85     1054.17     11.49 o 
   9   3   2       12.21        3.04      2.30 o 
  11   3   2       66.31      132.61      4.16 o 
  13   3   2     8485.79     9097.77     85.32 o 
  15   3   2     7186.95     7352.69     67.70 o 
  17   3   2      829.68      855.27     13.27 o 
  19   3   2      116.43      129.52      8.14 o 
  21   3   2       43.16       36.90      7.49 o 
  23   3   2       12.59       21.60      8.46 o 
  25   3   2      907.27      944.73     22.52 o 
   0   4   2       49.41       24.43      2.63 o 
   2   4   2     4420.84     3905.09     32.16 o 
   4   4   2     9583.87     8926.35     75.95 o 
   6   4   2     9145.76     8806.02     72.78 o 
   8   4   2    14980.10    14360.19    117.45 o 
  10   4   2     9703.64     9679.20     83.33 o 
  12   4   2     6560.89     6487.15     59.70 o 
  14   4   2     9976.39     9578.34     86.75 o 
  16   4   2     5040.28     4773.85     48.15 o 
  18   4   2     1692.98     1568.04     22.41 o 
  20   4   2     3024.70     2852.10     37.77 o 
  22   4   2     2973.76     2817.12     52.55 o 
  24   4   2     1215.79     1161.09     23.27 o 
  26   4   2      211.16      235.59     31.26 o 
   1   5   2     1951.22     1640.65     15.65 o 
   3   5   2      327.91      419.92      5.81 o 
   5   5   2      292.90      313.05      5.15 o 
   7   5   2    50836.09    57959.00    499.87 o 
   9   5   2    10319.67    10990.26     94.26 o 
  11   5   2      750.65      735.98     10.57 o 
  13   5   2     1350.66     1239.50     16.04 o 
  15   5   2        8.86       11.99      4.51 o 
  17   5   2       58.30       66.06      6.08 o 
  19   5   2     3471.91     3341.70     40.50 o 
  21   5   2     1297.27     1350.48     24.79 o 
  23   5   2      717.80      790.47     22.86 o 
  25   5   2      822.95      834.59     36.03 o 
   0   6   2      304.19      246.30      6.47 o 
   2   6   2      217.50      140.64      3.69 o 
   4   6   2      141.05      118.22      4.46 o 
   6   6   2     1041.66      885.74     10.37 o 
   8   6   2     1286.79     1128.27     16.62 o 
  10   6   2     1865.48     1816.09     19.85 o 
  12   6   2     3309.15     3099.73     38.30 o 
  14   6   2     1490.99     1426.61     20.30 o 
  16   6   2      744.65      768.76     14.59 o 
  18   6   2     1120.14     1091.85     20.48 o 
  20   6   2      504.76      485.51     15.24 o 
  22   6   2      158.56      147.48     13.01 o 
  24   6   2      152.37      140.62     19.37 o 
   1   7   2     2783.70     2934.14     26.95 o 
   3   7   2      153.65      161.08      4.79 o 
   5   7   2      430.78      359.25     11.29 o 
   7   7   2     2662.54     2689.27     32.26 o 
   9   7   2      122.81      123.94      5.81 o 
  11   7   2      739.92      731.35     12.40 o 
  13   7   2     6660.58     6406.90     69.25 o 
  15   7   2      474.98      556.57     14.95 o 
  17   7   2      250.62      264.75     12.64 o 
  19   7   2     1759.73     1615.01     24.89 o 
  21   7   2      184.14      196.68     15.02 o 
  23   7   2       19.34       -4.15     22.64 o 
   0   8   2     2534.58     2293.97     64.21 o 
   2   8   2     1358.21     1222.82     20.22 o 
   4   8   2     1259.84     1120.48     14.38 o 
   6   8   2     1105.74     1002.18     14.58 o 
   8   8   2     1174.81     1081.71     15.65 o 
  10   8   2     3851.08     3604.02     39.63 o 
  12   8   2     3655.24     3495.23     41.05 o 
  14   8   2     1708.43     1678.48     25.38 o 
  16   8   2     2573.46     2436.45     33.99 o 
  18   8   2     1956.53     1914.20     34.14 o 
  20   8   2      458.15      467.84     18.54 o 
  22   8   2      247.07      259.81     42.48 o 
   1   9   2     2359.14     2414.88     28.96 o 
   3   9   2      437.88      460.26      9.47 o 
   5   9   2     1908.33     1940.18     23.13 o 
   7   9   2       18.88       19.71      6.37 o 
   9   9   2      368.58      351.42     10.71 o 
  11   9   2     1181.60     1138.13     21.21 o 
  13   9   2     1903.33     1748.11     28.94 o 
  15   9   2      185.96      197.77     11.24 o 
  17   9   2        1.04        0.37      8.40 o 
  19   9   2      186.32      208.90     13.29 o 
  21   9   2      169.16      226.63     32.56 o 
   0  10   2      178.53      194.17     11.67 o 
   2  10   2      101.40      115.59      7.02 o 
   4  10   2       37.34       38.43      6.33 o 
   6  10   2       32.84       28.57      6.05 o 
   8  10   2      110.49      119.04      9.00 o 
  10  10   2      230.60      239.29     11.40 o 
  12  10   2      488.01      446.85     14.38 o 
  14  10   2     1234.39     1207.80     25.40 o 
  16  10   2      762.29      776.64     21.11 o 
  18  10   2      146.46      138.65     18.26 o 
   1  11   2        0.24       -1.53      8.48 o 
   3  11   2       88.88       88.81      8.22 o 
   5  11   2     1042.43     1067.60     24.37 o 
   7  11   2      679.04      646.34     18.22 o 
   9  11   2      578.14      552.27     16.91 o 
  11  11   2       15.00       18.71      9.76 o 
  13  11   2      278.57      307.38     15.59 o 
  15  11   2        3.46        6.00     12.96 o 
   0  12   2      146.51      174.99     15.12 o 
   2  12   2      310.77      321.09     13.04 o 
   4  12   2      173.51      207.90     17.53 o 
   6  12   2       88.36       88.42     11.86 o 
   8  12   2      246.16      243.01     15.48 o 
  10  12   2      147.52      168.07     16.77 o 
  12  12   2      411.13      398.66     19.53 o 
  14  12   2      887.82      757.19     61.26 o 
   1  13   2       83.12       74.11     10.93 o 
   3  13   2       22.81       47.04     15.24 o 
   5  13   2       89.30      100.28     15.47 o 
   7  13   2        9.74        4.35     12.99 o 
   9  13   2      255.23      237.67     30.54 o 
   0  14   2       14.53       -5.59     24.34 o 
   2  14   2       11.92        2.93     42.75 o 
   1   1   3    10494.72    11282.06     88.70 o 
   3   1   3    45130.20    48142.54    386.69 o 
   5   1   3     4787.78     4927.61     41.13 o 
   7   1   3     5151.44     5312.63     43.08 o 
   9   1   3     5850.04     5859.09     47.67 o 
  11   1   3     2289.91     2140.72     20.04 o 
  13   1   3     2884.19     2524.73     23.58 o 
  15   1   3     1587.95     1429.33     16.70 o 
  17   1   3     3970.98     3888.48     41.89 o 
  19   1   3     3782.64     3767.32     43.73 o 
  21   1   3      950.94      984.19     18.78 o 
  23   1   3      469.16      483.69     15.37 o 
  25   1   3      243.78      269.28     15.23 o 
  27   1   3      533.68      541.19     53.00 o 
   0   2   3    25591.53    27368.08    322.50 o 
   2   2   3     2928.29     2829.74     24.11 o 
   4   2   3    21794.72    22559.49    181.98 o 
   6   2   3       92.16       97.59      2.79 o 
   8   2   3     3393.91     3786.71     32.60 o 
  10   2   3     2532.63     2503.36     22.79 o 
  12   2   3     2623.61     2693.86     24.81 o 
  14   2   3      324.77      323.94      6.92 o 
  16   2   3      158.65      161.85      6.23 o 
  18   2   3     1094.62     1068.14     17.13 o 
  20   2   3      301.07      307.14     12.86 o 
  22   2   3     1260.07     1255.23     23.57 o 
  24   2   3      314.94      353.34     15.87 o 
  26   2   3       30.18       30.38     15.15 o 
   1   3   3    19193.06    20819.92    174.56 o 
   3   3   3      134.84      234.02      4.42 o 
   5   3   3    14757.83    15457.39    125.73 o 
   7   3   3     3913.35     3701.72     31.96 o 
   9   3   3     2249.72     2217.35     20.46 o 
  11   3   3     6290.25     6070.34     53.62 o 
  13   3   3     4951.59     4739.34     68.25 o 
  15   3   3     8700.66     8774.36     80.03 o 
  17   3   3     2915.37     2828.93     32.42 o 
  19   3   3     1146.16     1140.72     19.61 o 
  21   3   3     1748.36     1824.78     27.55 o 
  23   3   3      613.14      604.06     17.06 o 
  25   3   3      639.00      625.72     20.32 o 
   0   4   3     1230.11     1256.52     16.45 o 
   2   4   3     4178.44     4496.24     39.57 o 
   4   4   3     1631.62     1464.93     14.48 o 
   6   4   3     7519.86     8424.31     72.18 o 
   8   4   3     2596.88     2843.15     25.54 o 
  10   4   3     1340.76     1333.15     18.22 o 
  12   4   3      444.05      440.00      7.97 o 
  14   4   3     2643.77     2570.95     26.81 o 
  16   4   3     5319.00     5064.26     50.86 o 
  18   4   3      215.58      194.91      8.44 o 
  20   4   3      198.65      211.11     10.06 o 
  22   4   3        5.25        8.51      8.23 o 
  24   4   3        7.68       14.81     10.79 o 
   1   5   3     3292.68     3398.50     29.80 o 
   3   5   3     1084.36      970.69     10.01 o 
   5   5   3      178.24       84.83      3.21 o 
   7   5   3     2112.54     2009.30     19.71 o 
   9   5   3     2015.56     1729.77     17.86 o 
  11   5   3     3601.60     3551.85     34.67 o 
  13   5   3     7092.72     7166.82     72.20 o 
  15   5   3     5066.73     4996.42     52.56 o 
  17   5   3     1637.48     1624.38     23.09 o 
  19   5   3      444.45      495.03     13.36 o 
  21   5   3      425.88      426.28     14.42 o 
  23   5   3      611.29      562.48     17.62 o 
  25   5   3      220.76      153.39     38.95 o 
   0   6   3       17.97       11.43      3.22 o 
   2   6   3        1.92        0.80      2.23 o 
   4   6   3     1266.98     1251.55     13.90 o 
   6   6   3     2730.96     2752.51     26.37 o 
   8   6   3     1941.10     1963.36     21.61 o 
  10   6   3     3443.30     3168.36     31.59 o 
  12   6   3      173.11      145.26      6.61 o 
  14   6   3     1143.38     1104.90     17.30 o 
  16   6   3      255.22      248.78      9.15 o 
  18   6   3      864.08      825.53     16.11 o 
  20   6   3        8.80       15.27      8.03 o 
  22   6   3      466.67      461.86     16.83 o 
  24   6   3      607.85      608.78     34.01 o 
   1   7   3     1129.05     1097.34     15.48 o 
   3   7   3     7846.77     7969.51     75.82 o 
   5   7   3      424.62      372.52      7.24 o 
   7   7   3      243.31      206.44      5.84 o 
   9   7   3     3236.31     3179.78     31.99 o 
  11   7   3     4494.99     4496.37     50.08 o 
  13   7   3     3114.14     3059.30     36.68 o 
  15   7   3     1001.13      985.69     17.31 o 
  17   7   3     1663.17     1788.52     25.69 o 
  19   7   3      626.33      655.13     15.25 o 
  21   7   3       59.23       79.48     10.53 o 
  23   7   3      382.63      368.57     32.66 o 
   0   8   3      647.63      662.74     15.43 o 
   2   8   3      558.61      524.13      9.49 o 
   4   8   3      230.19      216.54      6.59 o 
   6   8   3      518.51      538.96      9.55 o 
   8   8   3      423.45      388.64      8.99 o 
  10   8   3      357.25      330.36     10.07 o 
  12   8   3      714.45      701.91     15.34 o 
  14   8   3       40.50       31.83      6.58 o 
  16   8   3       89.77       86.47      8.27 o 
  18   8   3      507.14      530.78     15.02 o 
  20   8   3       38.61       33.65     10.43 o 
  22   8   3       16.45       29.84     20.75 o 
   1   9   3     2083.65     2086.79     24.29 o 
   3   9   3        6.68        7.93      4.25 o 
   5   9   3     1473.27     1402.25     18.44 o 
   7   9   3     1217.98     1185.83     17.34 o 
   9   9   3      236.41      261.24      9.67 o 
  11   9   3      453.20      454.99     13.24 o 
  13   9   3      480.88      472.07     14.13 o 
  15   9   3      237.40      266.38     12.98 o 
  17   9   3        3.83       12.62      9.59 o 
  19   9   3      188.19      194.47     14.45 o 
   0  10   3     1184.75     1142.97     23.59 o 
   2  10   3     1898.25     1857.56     25.23 o 
   4  10   3      813.77      834.16     15.21 o 
   6  10   3      154.01      156.50      8.12 o 
   8  10   3      198.04      200.03      9.90 o 
  10  10   3        0.60        7.71      7.06 o 
  12  10   3      288.96      298.84     12.60 o 
  14  10   3      873.81      867.13     24.84 o 
  16  10   3       69.21       80.12     11.52 o 
  18  10   3       81.97       92.78     18.09 o 
   1  11   3      126.34      142.30      9.00 o 
   3  11   3      859.04      852.44     19.34 o 
   5  11   3      890.64      905.71     22.38 o 
   7  11   3      840.26      841.80     20.31 o 
   9  11   3     1105.19     1091.46     23.93 o 
  11  11   3      210.61      277.19     12.91 o 
  13  11   3        4.55       -0.50     10.40 o 
  15  11   3      154.79      176.44     13.99 o 
   0  12   3      108.23       87.82     13.73 o 
   2  12   3       10.86       -1.53      8.69 o 
   4  12   3       72.22       94.07     10.97 o 
   6  12   3      262.31      265.71     15.07 o 
   8  12   3      513.17      539.35     20.82 o 
  10  12   3      362.85      397.41     18.36 o 
  12  12   3      198.30      177.58     28.52 o 
   1  13   3       59.90       61.98     12.43 o 
   3  13   3        7.91        3.60     12.08 o 
   5  13   3      138.81      104.71     15.49 o 
   7  13   3      675.01      672.79     28.07 o 
   9  13   3      144.02      139.95     54.80 o 
   0   0   4    73978.67    79000.38   1230.53 o 
   2   0   4    13641.87    15079.52    167.51 o 
   4   0   4    12069.87    12089.79    134.61 o 
   6   0   4     6419.56     7551.65     85.19 o 
   8   0   4     9444.46    11528.58    129.33 o 
  10   0   4     9806.93    10385.05    117.44 o 
  12   0   4      997.90     1419.60     19.78 o 
  14   0   4     1534.12     1602.53     35.34 o 
  16   0   4     2405.77     2329.52     33.74 o 
  18   0   4     1360.19     1380.43     32.26 o 
  20   0   4      470.95      455.89     19.16 o 
  22   0   4     1163.76     1212.57     33.03 o 
  24   0   4     1413.15     1522.46     39.88 o 
  26   0   4      150.76      162.82     26.98 o 
   1   1   4     6654.51     7074.75     56.20 o 
   3   1   4     6931.29     6881.47     56.63 o 
   5   1   4     5335.38     4737.26     39.72 o 
   7   1   4     2430.41     2493.01     21.33 o 
   9   1   4     1323.83     1385.77     13.14 o 
  11   1   4     2946.67     2770.99     24.27 o 
  13   1   4     1710.22     1514.93     23.43 o 
  15   1   4     1435.83     1382.18     15.71 o 
  17   1   4     1207.63     1168.84     16.83 o 
  19   1   4        3.81       -6.64      6.64 o 
  21   1   4      302.56      302.33     12.01 o 
  23   1   4     2172.30     2065.43     41.92 o 
  25   1   4       93.58       90.45     12.82 o 
   0   2   4   102372.15   109943.82   1292.94 o 
   2   2   4    16828.04    18280.38    143.13 o 
   4   2   4    10392.06    11627.77     94.94 o 
   6   2   4    60421.77    67774.82    527.24 o 
   8   2   4    22091.39    24101.51    189.06 o 
  10   2   4     2590.41     2199.38     20.44 o 
  12   2   4     9848.61     9852.39     82.12 o 
  14   2   4     8954.56     9099.41     79.35 o 
  16   2   4     1028.15     1034.80     15.38 o 
  18   2   4     2667.77     2812.19     32.63 o 
  20   2   4     8222.04     8515.13     95.83 o 
  22   2   4     2116.96     2291.46     35.05 o 
  24   2   4     1167.94     1278.87     27.63 o 
  26   2   4     3276.30     3478.32     98.05 o 
   1   3   4      169.94      214.88      4.50 o 
   3   3   4     9013.54     9181.85     75.61 o 
   5   3   4     1913.93     1952.74     17.84 o 
   7   3   4     1947.16     1929.15     17.98 o 
   9   3   4     6042.33     6034.04     51.07 o 
  11   3   4     1432.84     1413.01     15.29 o 
  13   3   4       10.09        6.45      3.55 o 
  15   3   4      463.18      445.02     10.96 o 
  17   3   4     1599.77     1461.91     19.88 o 
  19   3   4     1824.82     1702.22     23.00 o 
  21   3   4      409.10      399.80     13.62 o 
  23   3   4       38.62       45.28      9.64 o 
  25   3   4      115.88      185.64     15.86 o 
   0   4   4    10195.91    10518.46    127.30 o 
   2   4   4     6606.76     7517.05     62.59 o 
   4   4   4    15298.71    17739.37    149.77 o 
   6   4   4     1380.83     1290.76     13.01 o 
   8   4   4     2198.82     2488.82     22.86 o 
  10   4   4      634.61      640.19      8.97 o 
  12   4   4       11.02       17.05      3.48 o 
  14   4   4      454.05      439.32      9.98 o 
  16   4   4        9.83       16.60      4.75 o 
  18   4   4       94.63       91.76      7.07 o 
  20   4   4       19.15       10.16      7.54 o 
  22   4   4      136.76      177.29     13.01 o 
  24   4   4      296.91      334.64     16.41 o 
   1   5   4     6029.25     5969.19     50.56 o 
   3   5   4     5596.75     5622.18     47.76 o 
   5   5   4      195.70      123.75      3.61 o 
   7   5   4      111.74      158.45      4.68 o 
   9   5   4     1659.34     1385.96     15.65 o 
  11   5   4     1849.11     1713.75     25.54 o 
  13   5   4     1084.91      957.32     14.41 o 
  15   5   4     1219.75     1174.16     17.04 o 
  17   5   4      495.76      515.74     13.64 o 
  19   5   4      706.46      729.74     16.20 o 
  21   5   4       51.15       54.79      9.41 o 
  23   5   4       17.95       28.39     11.48 o 
  25   5   4      767.60      785.75     42.80 o 
   0   6   4    21522.49    23642.98    283.04 o 
   2   6   4    29078.95    31845.81    277.32 o 
   4   6   4    11035.03    11600.34    103.52 o 
   6   6   4     3163.95     3290.89     35.23 o 
   8   6   4     6254.55     6112.06     56.77 o 
  10   6   4     1938.85     1951.58     22.37 o 
  12   6   4     1891.20     1920.37     23.63 o 
  14   6   4     2252.10     2179.26     28.00 o 
  16   6   4     1300.05     1396.37     24.72 o 
  18   6   4     1081.48     1092.90     18.90 o 
  20   6   4      300.13      330.75     12.54 o 
  22   6   4      959.52     1003.53     22.92 o 
  24   6   4     1180.12     1273.16     55.35 o 
   1   7   4       76.78       69.40      5.39 o 
   3   7   4        1.13        3.86      3.44 o 
   5   7   4     2364.24     2262.79     23.89 o 
   7   7   4     1587.99     1572.89     18.93 o 
   9   7   4      647.49      665.99     11.09 o 
  11   7   4      628.48      542.88     11.57 o 
  13   7   4       49.75       36.00      7.33 o 
  15   7   4       12.75        9.49      5.74 o 
  17   7   4       23.05       19.67      6.90 o 
  19   7   4       84.82       88.79      9.40 o 
  21   7   4      451.33      458.45     15.36 o 
  23   7   4      281.69      278.21     24.85 o 
   0   8   4     2955.15     3171.97     47.54 o 
   2   8   4     1363.98     1387.41     21.89 o 
   4   8   4      147.19      147.18      5.88 o 
   6   8   4       67.04       81.16      5.17 o 
   8   8   4      133.69      143.81     12.57 o 
  10   8   4        8.44        8.84      5.37 o 
  12   8   4       31.58       36.25      6.82 o 
  14   8   4      174.46      208.98     10.01 o 
  16   8   4       61.77       86.13      8.97 o 
  18   8   4       10.34       12.05      8.50 o 
  20   8   4        3.59      -10.55     10.55 o 
   1   9   4     1501.27     1443.86     18.77 o 
   3   9   4      171.57      177.13      6.85 o 
   5   9   4      647.14      667.62     12.59 o 
   7   9   4      420.21      353.08      9.84 o 
   9   9   4        6.15        4.89      6.05 o 
  11   9   4       73.34       70.16      7.61 o 
  13   9   4      355.32      359.62     16.33 o 
  15   9   4      518.48      491.96     19.42 o 
  17   9   4      431.81      411.94     18.38 o 
  19   9   4        9.13       22.17     12.01 o 
   0  10   4     2119.67     2161.10     36.84 o 
   2  10   4      805.24      847.11     14.25 o 
   4  10   4     1348.36     1363.01     23.15 o 
   6  10   4     1934.56     2002.72     29.47 o 
   8  10   4      476.21      512.00     13.95 o 
  10  10   4      964.31     1005.50     23.40 o 
  12  10   4      896.11      975.10     21.71 o 
  14  10   4      610.53      615.52     17.48 o 
  16  10   4      429.83      443.31     16.61 o 
  18  10   4      274.45      309.89     26.75 o 
   1  11   4        1.08       11.60      7.05 o 
   3  11   4       66.23       69.79      8.37 o 
   5  11   4       13.62        8.02      7.45 o 
   7  11   4       70.03       59.75     10.52 o 
   9  11   4      236.87      231.24     12.07 o 
  11  11   4       68.78       65.08     10.35 o 
  13  11   4      113.77      103.32     11.68 o 
  15  11   4       47.20       44.15     16.86 o 
   0  12   4       73.78       53.29     15.09 o 
   2  12   4      169.81      201.28     15.93 o 
   4  12   4      404.21      434.02     18.74 o 
   6  12   4       82.42       75.18     12.10 o 
   8  12   4      176.41      182.96     14.96 o 
  10  12   4       69.57       68.56     13.43 o 
  12  12   4        1.85      -16.04     25.09 o 
   1  13   4       11.83       12.07     12.11 o 
   3  13   4      352.53      332.40     22.06 o 
   5  13   4       22.25        8.99     13.65 o 
   7  13   4       15.99       29.41     18.29 o 
   1   1   5     6784.96     6482.00     51.77 o 
   3   1   5     3269.87     2883.50     24.86 o 
   5   1   5    15045.52    15617.35    131.30 o 
   7   1   5    26518.61    28268.92    221.18 o 
   9   1   5    16383.50    17028.03    134.38 o 
  11   1   5     1959.02     1872.96     18.09 o 
  13   1   5      141.42      190.57      6.19 o 
  15   1   5       67.69       72.99      5.05 o 
  17   1   5      745.26      776.30     14.08 o 
  19   1   5      105.48      106.04      8.44 o 
  21   1   5     1598.11     1594.08     27.08 o 
  23   1   5     4161.20     4298.03     57.79 o 
  25   1   5     1221.14     1267.57     28.52 o 
   0   2   5    20963.41    23119.63    255.85 o 
   2   2   5       34.66       28.21      3.50 o 
   4   2   5       94.63      125.19      2.99 o 
   6   2   5      265.78      382.32      5.51 o 
   8   2   5      635.19      503.23     13.36 o 
  10   2   5     1382.83     1437.91     14.60 o 
  12   2   5     3430.14     3645.82     46.28 o 
  14   2   5     4626.77     4882.75     48.34 o 
  16   2   5      893.64      870.68     13.89 o 
  18   2   5       36.34       51.33      6.24 o 
  20   2   5      297.88      260.64     10.62 o 
  22   2   5      102.73       87.80     10.09 o 
  24   2   5        0.29        4.11     10.84 o 
  26   2   5       14.76       -2.70     24.11 o 
   1   3   5     2714.30     2228.87     19.91 o 
   3   3   5     9923.47    10129.31     83.36 o 
   5   3   5    21880.88    23704.85    198.60 o 
   7   3   5    14916.81    15316.57    125.13 o 
   9   3   5     5144.68     4764.51     42.64 o 
  11   3   5     5850.57     5523.15     75.93 o 
  13   3   5     5846.25     5628.93     52.70 o 
  15   3   5      313.92      336.00      9.52 o 
  17   3   5       89.39       96.95      6.45 o 
  19   3   5     5022.01     4944.90     56.07 o 
  21   3   5     3034.18     3029.01     42.89 o 
  23   3   5      466.22      465.89     20.07 o 
  25   3   5     1591.32     1653.22     36.19 o 
   0   4   5      552.82      550.25     12.38 o 
   2   4   5     1584.12     1735.58     16.35 o 
   4   4   5      100.32       88.85      3.29 o 
   6   4   5      938.33     1164.12     12.13 o 
   8   4   5      255.93      299.39      5.56 o 
  10   4   5     4675.94     4880.21     45.83 o 
  12   4   5       44.70       61.79      4.62 o 
  14   4   5       81.13       70.81      5.32 o 
  16   4   5      917.75     1001.10     21.68 o 
  18   4   5       23.21       17.61      6.10 o 
  20   4   5      119.42      149.49      9.93 o 
  22   4   5       14.47       11.00      9.60 o 
  24   4   5       76.13       71.97     12.33 o 
   1   5   5       49.16       52.51      2.79 o 
   3   5   5     6999.12     7184.88     60.53 o 
   5   5   5     1170.18     1138.43     12.78 o 
   7   5   5      101.73       90.67      3.92 o 
   9   5   5     1456.87     1335.80     27.35 o 
  11   5   5      965.90      929.32     13.25 o 
  13   5   5      481.64      496.74     10.59 o 
  15   5   5      656.95      636.61     12.21 o 
  17   5   5      635.24      683.21     14.94 o 
  19   5   5      670.84      662.49     15.47 o 
  21   5   5      392.60      365.86     15.19 o 
  23   5   5       96.84      113.29     12.98 o 
   0   6   5     5472.13     5702.44     72.23 o 
   2   6   5       36.64       50.98      3.42 o 
   4   6   5     1046.64     1181.58     16.46 o 
   6   6   5     1221.64     1198.23     13.79 o 
   8   6   5      363.68      406.19      8.22 o 
  10   6   5      102.03       94.90      5.41 o 
  12   6   5       10.05        8.96      4.70 o 
  14   6   5       16.33        0.25      5.11 o 
  16   6   5       40.07       34.84      6.91 o 
  18   6   5       59.62       51.43      9.04 o 
  20   6   5        1.01        4.71      9.15 o 
  22   6   5       28.01       17.16     12.36 o 
   1   7   5    12155.25    11758.51    105.85 o 
   3   7   5     3957.11     3801.82     37.20 o 
   5   7   5     2211.18     2026.63     24.77 o 
   7   7   5     3238.14     3079.67     34.28 o 
   9   7   5     2795.18     2602.96     46.29 o 
  11   7   5     1599.38     1603.27     22.35 o 
  13   7   5     1177.56     1208.22     23.66 o 
  15   7   5     4076.38     3976.48     46.81 o 
  17   7   5     4390.55     4243.82     50.27 o 
  19   7   5      470.25      470.32     14.83 o 
  21   7   5      346.21      353.74     14.65 o 
   0   8   5      978.82      966.50     20.10 o 
   2   8   5      327.69      333.18      8.86 o 
   4   8   5      309.75      302.98      7.75 o 
   6   8   5       19.43       13.59      4.56 o 
   8   8   5       96.68      109.29      6.34 o 
  10   8   5      162.73      158.86      8.05 o 
  12   8   5        0.60        7.46      6.17 o 
  14   8   5        1.28        0.09      6.66 o 
  16   8   5       49.39       48.77      8.53 o 
  18   8   5       61.43       65.58      9.95 o 
  20   8   5        5.36       13.05     11.29 o 
   1   9   5     2511.26     2402.07     27.62 o 
   3   9   5       11.87       19.74      5.05 o 
   5   9   5      119.23      113.89      6.51 o 
   7   9   5       67.56       56.82      6.26 o 
   9   9   5      540.10      477.57     18.13 o 
  11   9   5       41.90       36.14      7.17 o 
  13   9   5      354.96      388.04     13.54 o 
  15   9   5       76.00      103.50      9.56 o 
  17   9   5        2.69       -7.67     10.15 o 
  19   9   5       48.82       49.89     15.28 o 
   0  10   5      152.65      171.15     10.79 o 
   2  10   5       33.82       31.14      6.21 o 
   4  10   5      140.81      142.07      8.00 o 
   6  10   5      113.42      119.77      8.22 o 
   8  10   5       15.82       12.90      7.36 o 
  10  10   5       19.81       15.19      7.44 o 
  12  10   5       24.08       24.90      8.82 o 
  14  10   5      253.70      259.05     13.31 o 
  16  10   5       59.08       52.58     11.52 o 
  18  10   5        7.58      -14.72     25.23 o 
   1  11   5     1326.81     1388.16     22.46 o 
   3  11   5     4912.41     4812.66     62.13 o 
   5  11   5     1194.57     1197.92     26.33 o 
   7  11   5       16.10       26.25      9.39 o 
   9  11   5      712.66      722.23     19.65 o 
  11  11   5     1134.54     1150.22     24.74 o 
  13  11   5      604.94      613.05     18.37 o 
  15  11   5      499.54      552.33     30.23 o 
   0  12   5      104.04       90.40     18.74 o 
   2  12   5      241.89      226.60     16.20 o 
   4  12   5       73.94       47.06     10.25 o 
   6  12   5        3.91       -7.59     10.77 o 
   8  12   5        1.03       -1.55     10.69 o 
  10  12   5      172.99      169.72     14.94 o 
  12  12   5       10.31       -0.53     31.83 o 
   1  13   5       63.72       47.64     15.95 o 
   3  13   5        2.54       12.39     12.94 o 
   5  13   5       54.24       47.88     17.82 o 
   7  13   5        6.60        3.70     21.01 o 
   0   0   6      195.79      260.14      8.19 o 
   2   0   6      406.31      507.07      8.75 o 
   4   0   6      293.12      452.01     14.55 o 
   6   0   6      375.68      484.11      8.65 o 
   8   0   6     1669.16     1648.96     22.76 o 
  10   0   6     1498.90     1503.60     20.48 o 
  12   0   6       92.42       77.17      5.70 o 
  14   0   6     2568.06     2547.32     39.13 o 
  16   0   6      777.74      747.83     20.42 o 
  18   0   6      403.59      395.06     17.16 o 
  20   0   6      176.12      221.18     15.53 o 
  22   0   6      192.28      158.21     15.96 o 
  24   0   6      125.04      143.43     20.55 o 
  26   0   6      130.43      140.07     29.13 o 
   1   1   6     9379.62    10623.66     84.14 o 
   3   1   6     3109.71     3417.19     29.42 o 
   5   1   6     1767.64     2257.05     20.33 o 
   7   1   6     1228.22     1395.55     13.71 o 
   9   1   6     6042.46     6416.86     52.31 o 
  11   1   6        5.48        4.80      3.04 o 
  13   1   6       83.23      134.61      5.17 o 
  15   1   6     4387.97     4330.33     45.97 o 
  17   1   6     1282.20     1397.95     22.50 o 
  19   1   6        2.16        6.05      6.78 o 
  21   1   6       21.97       27.68      8.31 o 
  23   1   6        5.32       21.43      9.53 o 
  25   1   6      217.25      257.69     15.05 o 
   0   2   6     8982.86     8497.30     95.94 o 
   2   2   6    20556.60    19532.33    158.33 o 
   4   2   6    15628.74    14511.90    118.48 o 
   6   2   6    11796.04    11035.13     90.75 o 
   8   2   6    15484.37    15060.87    123.28 o 
  10   2   6    17867.74    17885.69    156.84 o 
  12   2   6    17775.91    17317.45    181.19 o 
  14   2   6    11740.90    11376.96    106.50 o 
  16   2   6     8385.72     8307.89     92.29 o 
  18   2   6     6917.48     6743.99     73.15 o 
  20   2   6     3418.86     3291.12     42.70 o 
  22   2   6     2878.81     2759.87     40.89 o 
  24   2   6     2520.55     2503.71     45.91 o 
   1   3   6      192.74      129.28      2.99 o 
   3   3   6     1329.26     1519.29     13.98 o 
   5   3   6     8994.24     9888.22     81.67 o 
   7   3   6     5068.06     5675.03     49.90 o 
   9   3   6       40.37       29.15      3.53 o 
  11   3   6      386.06      410.93      7.73 o 
  13   3   6      803.59      885.59     12.96 o 
  15   3   6      919.06      889.92     16.22 o 
  17   3   6      703.17      685.30     14.43 o 
  19   3   6      673.57      664.45     16.33 o 
  21   3   6     1159.85     1075.12     25.58 o 
  23   3   6       52.73       58.28     12.86 o 
  25   3   6       21.32       63.65     34.62 o 
   0   4   6      112.76       83.94      6.50 o 
   2   4   6      885.98     1062.43     11.22 o 
   4   4   6      350.07      397.71      5.98 o 
   6   4   6      526.91      423.47     11.39 o 
   8   4   6       91.91      129.96      6.01 o 
  10   4   6       57.11       50.10      4.21 o 
  12   4   6     3116.77     2991.10     44.91 o 
  14   4   6      581.23      614.94     11.76 o 
  16   4   6      396.46      373.82     10.50 o 
  18   4   6     1565.03     1466.56     23.73 o 
  20   4   6      179.70      168.74     11.51 o 
  22   4   6        7.23       13.12     10.88 o 
  24   4   6       46.15       54.64     14.99 o 
   1   5   6     1473.76     1670.99     17.10 o 
   3   5   6      667.23      622.76      8.56 o 
   5   5   6      736.05      860.80     11.32 o 
   7   5   6        0.16        3.83      3.04 o 
   9   5   6     5950.28     6414.95     64.85 o 
  11   5   6      138.42      122.31      5.70 o 
  13   5   6     7875.24     7691.44     77.87 o 
  15   5   6       43.66       59.43     11.03 o 
  17   5   6      396.31      367.05     11.14 o 
  19   5   6      700.17      780.39     18.54 o 
  21   5   6       77.87      118.91     13.76 o 
  23   5   6      303.51      325.43     18.52 o 
   0   6   6     4814.31     4197.22     56.48 o 
   2   6   6     4033.22     3723.82     36.14 o 
   4   6   6     7388.88     6742.65     75.04 o 
   6   6   6     4467.37     4188.75     44.19 o 
   8   6   6     5232.86     5039.22     55.13 o 
  10   6   6     9386.44     9261.43     92.41 o 
  12   6   6     3507.40     3380.42     37.81 o 
  14   6   6     5381.74     5211.69     55.47 o 
  16   6   6     8628.40     8258.72     88.70 o 
  18   6   6     3417.42     3270.18     43.02 o 
  20   6   6     2165.61     2147.12     34.95 o 
  22   6   6     1371.43     1337.84     38.05 o 
   1   7   6       23.42       25.87      3.78 o 
   3   7   6     1765.60     1755.60     20.70 o 
   5   7   6        0.93       -0.64      3.81 o 
   7   7   6     5511.31     5509.89     57.38 o 
   9   7   6      549.09      592.19     11.42 o 
  11   7   6        0.66        7.62      5.94 o 
  13   7   6     1555.24     1562.86     24.13 o 
  15   7   6      131.17      149.71      9.20 o 
  17   7   6       24.74       10.96      7.93 o 
  19   7   6      843.37      716.79     19.01 o 
  21   7   6      240.84      299.63     15.55 o 
   0   8   6       53.00       66.08     10.75 o 
   2   8   6       21.30       21.30      4.65 o 
   4   8   6       52.00       54.91      5.07 o 
   6   8   6       53.08       56.20      5.37 o 
   8   8   6      681.65      637.29     12.30 o 
  10   8   6       26.74       23.99      6.28 o 
  12   8   6       25.20       35.58      6.71 o 
  14   8   6      945.67      915.20     18.53 o 
  16   8   6      117.85      129.41      9.93 o 
  18   8   6      133.72      137.55     11.22 o 
  20   8   6      320.34      357.50     22.45 o 
   1   9   6     2515.70     2489.12     29.80 o 
   3   9   6      276.18      230.27      8.25 o 
   5   9   6      191.99      194.10     11.12 o 
   7   9   6      523.80      498.64     12.25 o 
   9   9   6       94.39      102.06      8.15 o 
  11   9   6      534.51      544.33     13.95 o 
  13   9   6      176.44      159.02     10.17 o 
  15   9   6       62.89      110.34     10.10 o 
  17   9   6        0.05       12.65      9.76 o 
  19   9   6       18.09       -0.45     19.47 o 
   0  10   6      457.93      483.05     21.95 o 
   2  10   6     1053.47     1045.54     17.19 o 
   4  10   6     1273.00     1238.76     19.78 o 
   6  10   6     1090.56     1120.56     19.70 o 
   8  10   6     1167.23     1124.21     21.71 o 
  10  10   6     1278.98     1227.20     31.42 o 
  12  10   6     1705.79     1704.84     33.99 o 
  14  10   6      729.36      755.36     19.59 o 
  16  10   6      678.62      734.29     22.73 o 
   1  11   6      111.46      140.50     10.47 o 
   3  11   6       33.95       57.70      8.27 o 
   5  11   6      123.50      129.53      9.60 o 
   7  11   6        0.18        3.24      8.96 o 
   9  11   6       64.46       85.99     10.89 o 
  11  11   6      124.12      112.48     12.07 o 
  13  11   6        1.92       -9.11     10.56 o 
  15  11   6       97.68       87.76     39.15 o 
   0  12   6        4.75       31.61     16.01 o 
   2  12   6       80.00       71.29     12.09 o 
   4  12   6        1.69        0.04      9.96 o 
   6  12   6       46.99       60.93     11.61 o 
   8  12   6        1.49       -8.04     11.24 o 
  10  12   6      290.67      273.13     20.93 o 
   1  13   6      286.72      328.35     30.68 o 
   3  13   6       48.14       55.07     23.84 o 
   5  13   6      102.17      114.05     29.02 o 
   1   1   7      655.54      459.67      5.97 o 
   3   1   7      269.22      185.11      3.87 o 
   5   1   7    10487.52    10320.50     85.13 o 
   7   1   7     1276.89     1076.50     11.45 o 
   9   1   7     1517.11     1404.43     14.38 o 
  11   1   7    13332.66    14182.24    135.85 o 
  13   1   7     7904.36     8138.42     80.98 o 
  15   1   7     3435.44     3473.41     38.17 o 
  17   1   7     2114.80     2143.16     28.47 o 
  19   1   7     1850.33     1816.18     29.03 o 
  21   1   7     1881.39     1860.21     30.55 o 
  23   1   7      545.21      512.77     17.06 o 
  25   1   7      285.64      252.17     27.95 o 
   0   2   7     2232.73     2297.13     28.42 o 
   2   2   7     1691.13     1702.18     15.48 o 
   4   2   7     1803.57     1923.19     18.06 o 
   6   2   7     1057.44     1255.99     12.87 o 
   8   2   7     5523.75     5841.33     49.76 o 
  10   2   7     1824.93     1824.93     19.49 o 
  12   2   7     2902.93     2980.40     29.90 o 
  14   2   7      198.30      208.32      7.25 o 
  16   2   7     1414.82     1327.51     19.83 o 
  18   2   7       35.90       35.65      6.74 o 
  20   2   7     1172.14     1102.52     21.76 o 
  22   2   7       29.62       50.62     10.48 o 
  24   2   7      743.68      845.88     27.50 o 
   1   3   7     7859.07     7973.73     64.17 o 
   3   3   7     9000.73     8874.31     71.23 o 
   5   3   7      104.85      177.13      5.17 o 
   7   3   7     9346.95     9654.58     83.14 o 
   9   3   7    10603.11    10814.39    100.46 o 
  11   3   7      688.77      723.17     10.59 o 
  13   3   7     4066.47     4047.98     41.14 o 
  15   3   7     4405.71     4389.48     52.47 o 
  17   3   7     3130.46     3098.93     39.98 o 
  19   3   7     1319.25     1291.58     22.24 o 
  21   3   7      263.71      259.00     13.85 o 
  23   3   7     1015.38     1064.50     31.24 o 
   0   4   7      115.50       88.50      4.94 o 
   2   4   7     2147.73     2064.95     19.45 o 
   4   4   7     1073.74     1071.12     12.20 o 
   6   4   7      363.59      402.85      9.26 o 
   8   4   7      274.78      220.55      6.07 o 
  10   4   7     1301.81     1251.91     16.75 o 
  12   4   7      205.99      202.98      6.61 o 
  14   4   7       12.00       18.34      4.86 o 
  16   4   7     2352.26     2335.01     33.06 o 
  18   4   7      684.55      585.23     14.49 o 
  20   4   7        9.02        6.95      8.01 o 
  22   4   7       99.99       92.60     12.57 o 
  24   4   7       44.43      102.27     39.02 o 
   1   5   7     5411.81     5480.81     49.05 o 
   3   5   7     3203.41     3231.42     33.14 o 
   5   5   7      942.46      980.05     13.12 o 
   7   5   7      786.86      799.51     13.98 o 
   9   5   7     2109.47     2186.27     24.58 o 
  11   5   7      504.65      514.53     10.59 o 
  13   5   7      394.82      391.16      9.13 o 
  15   5   7     2084.21     1994.16     25.58 o 
  17   5   7     1240.69     1208.79     21.05 o 
  19   5   7      325.80      361.79     15.39 o 
  21   5   7      131.03      173.22     12.79 o 
  23   5   7      131.23      207.95     21.09 o 
   0   6   7     4777.20     4716.42     60.84 o 
   2   6   7       71.91       52.84      4.16 o 
   4   6   7     3070.40     3036.98     31.94 o 
   6   6   7      227.99      217.23      6.86 o 
   8   6   7      219.54      217.84      7.52 o 
  10   6   7     1043.64      952.48     14.90 o 
  12   6   7     1500.32     1319.19     18.64 o 
  14   6   7        0.07        1.52      5.62 o 
  16   6   7       58.77       56.72      6.88 o 
  18   6   7       34.55       46.82      9.26 o 
  20   6   7      242.38      279.38     14.06 o 
  22   6   7      273.90      301.55     20.13 o 
   1   7   7     2952.28     2818.58     34.41 o 
   3   7   7      887.55      848.80     12.75 o 
   5   7   7     6758.94     6691.86     65.53 o 
   7   7   7     1002.71     1009.69     18.23 o 
   9   7   7       39.88       44.41      5.45 o 
  11   7   7     3558.28     3312.41     37.67 o 
  13   7   7     3104.14     3018.31     37.55 o 
  15   7   7     1394.68     1340.08     22.72 o 
  17   7   7      715.35      691.75     16.75 o 
  19   7   7     1336.61     1450.71     30.10 o 
  21   7   7     1188.00     1342.82     45.23 o 
   0   8   7     1859.45     1782.84     33.72 o 
   2   8   7     1888.79     1792.70     24.01 o 
   4   8   7     1753.88     1637.41     21.60 o 
   6   8   7      435.43      458.25     13.82 o 
   8   8   7       77.74       56.81      6.21 o 
  10   8   7       52.27       54.23      7.25 o 
  12   8   7     1128.13     1144.94     20.44 o 
  14   8   7      379.96      381.07     12.75 o 
  16   8   7        2.87       -1.31      8.20 o 
  18   8   7       25.02       22.19      9.95 o 
  20   8   7       73.45      100.28     27.42 o 
   1   9   7      228.56      227.96      8.77 o 
   3   9   7      582.90      644.81     12.84 o 
   5   9   7       22.62       20.90      5.88 o 
   7   9   7       58.39       69.39      6.62 o 
   9   9   7      592.69      556.39     13.08 o 
  11   9   7      801.92      781.45     17.00 o 
  13   9   7      409.73      405.17     13.63 o 
  15   9   7      201.92      225.57     12.39 o 
  17   9   7      880.08      969.72     23.92 o 
   0  10   7      177.64      170.53     12.50 o 
   2  10   7       31.67       40.15      7.37 o 
   4  10   7      132.63      125.56      8.65 o 
   6  10   7      514.29      519.62     12.91 o 
   8  10   7     1076.21     1008.18     19.51 o 
  10  10   7       42.11       49.86      9.31 o 
  12  10   7        3.86       -8.55      8.55 o 
  14  10   7       66.87       79.82     10.77 o 
  16  10   7      198.73      195.11     23.67 o 
   1  11   7      295.22      330.09     11.70 o 
   3  11   7       12.53       34.81      9.58 o 
   5  11   7       94.42       94.94      9.98 o 
   7  11   7     1854.88     1807.63     30.67 o 
   9  11   7     1469.47     1432.62     36.46 o 
  11  11   7      214.67      227.83     14.20 o 
  13  11   7      612.25      664.90     35.90 o 
   0  12   7     1080.58     1091.09     33.30 o 
   2  12   7      372.00      385.54     17.23 o 
   4  12   7       15.97       17.92     11.03 o 
   6  12   7      137.13      144.89     14.50 o 
   8  12   7      437.04      474.12     19.75 o 
  10  12   7      132.10      182.67     37.75 o 
   1  13   7       26.83       47.27     31.83 o 
   3  13   7        6.37        2.04     18.95 o 
   0   0   8      882.12      761.51     17.95 o 
   2   0   8     2148.59     1885.54     24.22 o 
   4   0   8    25605.46    27848.49    308.73 o 
   6   0   8    40784.29    47586.49    525.36 o 
   8   0   8     6715.91     6982.00     86.46 o 
  10   0   8      328.08      265.73     12.05 o 
  12   0   8     2415.18     2558.02     42.61 o 
  14   0   8      181.39      186.86     14.98 o 
  16   0   8     6065.73     5952.03     91.89 o 
  18   0   8       17.21        4.98      8.13 o 
  20   0   8    10701.72    10817.11    190.23 o 
  22   0   8     1406.00     1395.50     37.96 o 
  24   0   8      126.16      168.56     19.54 o 
   1   1   8     2019.62     1827.92     16.73 o 
   3   1   8     8948.20     9378.63     75.21 o 
   5   1   8     1501.96     1342.87     13.78 o 
   7   1   8     2501.76     2484.41     23.92 o 
   9   1   8     6905.03     6854.96    137.88 o 
  11   1   8     3236.92     3087.38     30.71 o 
  13   1   8      176.79      160.35      6.82 o 
  15   1   8      351.13      354.26      9.11 o 
  17   1   8     2520.79     2523.95     31.99 o 
  19   1   8      282.27      295.36     11.90 o 
  21   1   8      124.34      120.17     10.59 o 
  23   1   8     1681.23     1693.64     33.14 o 
  25   1   8      377.49      384.81     35.36 o 
   0   2   8      228.99      384.69      8.06 o 
   2   2   8     7967.69     8113.06     65.41 o 
   4   2   8    19162.36    20883.78    169.84 o 
   6   2   8     5658.27     6039.19     53.20 o 
   8   2   8    10705.98    11457.02     94.90 o 
  10   2   8     8824.55     9431.46     92.73 o 
  12   2   8       27.34       32.37      4.67 o 
  14   2   8      862.50      807.51     16.99 o 
  16   2   8      744.97      706.88     13.20 o 
  18   2   8      912.38      846.60     17.19 o 
  20   2   8      241.49      239.56     12.84 o 
  22   2   8     2641.09     2628.05     45.68 o 
  24   2   8     2254.16     2345.77     55.36 o 
   1   3   8     2952.16     2782.45     24.29 o 
   3   3   8    10385.09    10398.76     86.15 o 
   5   3   8     1846.84     1668.10     16.51 o 
   7   3   8      260.70      222.27      6.05 o 
   9   3   8     1674.34     1608.41     21.63 o 
  11   3   8     1868.09     1715.76     20.26 o 
  13   3   8     1858.13     1749.24     23.03 o 
  15   3   8     3408.39     3262.95     40.92 o 
  17   3   8     2293.90     2173.10     30.81 o 
  19   3   8      908.08      865.71     18.26 o 
  21   3   8      424.86      434.31     16.59 o 
  23   3   8      210.51      226.53     16.49 o 
   0   4   8    22968.82    24985.33    298.76 o 
   2   4   8     2654.61     2628.18     26.35 o 
   4   4   8      445.33      510.14      8.46 o 
   6   4   8     6379.91     6526.65     60.24 o 
   8   4   8    10291.17    10548.46    116.57 o 
  10   4   8      991.55     1074.62     14.62 o 
  12   4   8      287.61      313.44      7.92 o 
  14   4   8      971.31      965.38     21.51 o 
  16   4   8     2479.33     2436.23     33.40 o 
  18   4   8     1053.37     1011.61     19.38 o 
  20   4   8       67.88       82.61      9.62 o 
  22   4   8      714.80      785.12     22.13 o 
   1   5   8       12.54       17.79      3.33 o 
   3   5   8      616.71      568.99      9.55 o 
   5   5   8     3181.70     3117.25     32.68 o 
   7   5   8     1166.34     1095.59     15.40 o 
   9   5   8     1923.56     1828.91     22.65 o 
  11   5   8     1556.34     1514.00     20.07 o 
  13   5   8      446.18      407.08      9.41 o 
  15   5   8      595.34      580.60     14.80 o 
  17   5   8       18.29       10.81      7.30 o 
  19   5   8      254.48      253.52     11.92 o 
  21   5   8      910.53      918.21     22.03 o 
  23   5   8      396.12      354.44     41.15 o 
   0   6   8     4844.05     4856.49    116.63 o 
   2   6   8     3107.48     3166.10     33.22 o 
   4   6   8     3372.56     3247.70     34.16 o 
   6   6   8      895.67      819.21     13.05 o 
   8   6   8       51.91       46.78      5.01 o 
  10   6   8      902.77      888.16     15.21 o 
  12   6   8     3035.47     3003.34     34.86 o 
  14   6   8     2470.42     2313.95     30.65 o 
  16   6   8      775.18      685.69     16.02 o 
  18   6   8      330.11      346.19     15.31 o 
  20   6   8      473.47      519.99     19.58 o 
  22   6   8       43.09       27.82     43.95 o 
   1   7   8     4892.18     4756.35     52.82 o 
   3   7   8      996.22      999.48     14.27 o 
   5   7   8     2119.67     2082.64     25.42 o 
   7   7   8      400.72      371.34      9.72 o 
   9   7   8      322.94      349.23      9.46 o 
  11   7   8      975.61      935.70     17.62 o 
  13   7   8      342.78      332.94     10.94 o 
  15   7   8      552.42      599.82     17.84 o 
  17   7   8      399.71      430.56     16.25 o 
  19   7   8      132.86      145.67     14.35 o 
  21   7   8      128.49      138.23     43.55 o 
   0   8   8     1282.74     1201.25     26.16 o 
   2   8   8     5078.20     5024.25     56.17 o 
   4   8   8     4240.85     4227.36     48.36 o 
   6   8   8        8.83       10.80      5.49 o 
   8   8   8      136.06      115.68      7.13 o 
  10   8   8      183.91      227.04      8.93 o 
  12   8   8     1308.18     1196.47     24.03 o 
  14   8   8     1214.78     1167.74     21.81 o 
  16   8   8       86.95      102.74     10.34 o 
  18   8   8       57.88       46.99     11.79 o 
   1   9   8       52.95       62.71      6.68 o 
   3   9   8        5.86       12.28      6.13 o 
   5   9   8      109.34      119.23      8.06 o 
   7   9   8      376.38      384.15     13.68 o 
   9   9   8      225.50      229.26      9.30 o 
  11   9   8      178.60      164.06     10.94 o 
  13   9   8       42.05       45.10      9.04 o 
  15   9   8       72.37       60.95     10.40 o 
  17   9   8      536.87      502.98     22.53 o 
   0  10   8     3861.06     3816.06     72.11 o 
   2  10   8     2541.69     2517.91     34.97 o 
   4  10   8      386.51      384.91     13.09 o 
   6  10   8      154.22      172.96     10.54 o 
   8  10   8      385.04      397.64     18.41 o 
  10  10   8       47.35       51.59      9.74 o 
  12  10   8        3.67       12.45      9.23 o 
  14  10   8       66.28       56.54     11.03 o 
   1  11   8      129.65      129.42     10.11 o 
   3  11   8      618.80      591.11     16.51 o 
   5  11   8       56.50       61.70      9.70 o 
   7  11   8      248.01      266.36     14.21 o 
   9  11   8      386.03      414.61     15.81 o 
  11  11   8      131.37      145.72     12.83 o 
  13  11   8      156.80      112.39     36.62 o 
   0  12   8     1769.28     1765.58     44.10 o 
   2  12   8      189.77      195.10     13.79 o 
   4  12   8       21.05       31.16     10.50 o 
   6  12   8      581.44      656.47     27.11 o 
   8  12   8      173.83      258.61     40.88 o 
   1   1   9     1595.80     1415.54     13.86 o 
   3   1   9     5307.58     5242.97     45.04 o 
   5   1   9    13976.26    14032.45    115.43 o 
   7   1   9    10115.71     9894.35    114.96 o 
   9   1   9     1380.17     1304.79     17.98 o 
  11   1   9     1915.73     1704.31     20.31 o 
  13   1   9     1816.77     1778.27     22.37 o 
  15   1   9       50.74       67.13      5.96 o 
  17   1   9      383.33      395.94     13.47 o 
  19   1   9     2704.58     2571.17     40.37 o 
  21   1   9     2385.99     2247.16     38.49 o 
  23   1   9      928.84      901.79     24.74 o 
   0   2   9     8052.19     8703.83     99.36 o 
   2   2   9        5.07        0.39      2.59 o 
   4   2   9       42.53       46.92      3.29 o 
   6   2   9      191.83      195.81      4.92 o 
   8   2   9      670.61      620.02      9.06 o 
  10   2   9        0.99        1.57      3.53 o 
  12   2   9      626.38      593.84     11.74 o 
  14   2   9      136.97      169.50      7.67 o 
  16   2   9      607.78      606.08     13.09 o 
  18   2   9      471.81      509.78     14.61 o 
  20   2   9      669.31      647.00     18.80 o 
  22   2   9       19.32       37.07     11.33 o 
  24   2   9       23.25       22.92     25.00 o 
   1   3   9     5222.79     4913.61     44.19 o 
   3   3   9     5424.80     5436.75     48.65 o 
   5   3   9     1720.95     1582.10     17.64 o 
   7   3   9     1842.62     1605.57     24.92 o 
   9   3   9     7056.42     6864.64     66.23 o 
  11   3   9      585.28      644.14     12.27 o 
  13   3   9      356.76      325.06     11.23 o 
  15   3   9     1162.54     1093.70     24.68 o 
  17   3   9     1517.93     1456.61     23.54 o 
  19   3   9       88.55       94.10      9.53 o 
  21   3   9      353.41      324.92     15.71 o 
  23   3   9      743.01      717.20     35.73 o 
   0   4   9     1004.68     1054.43     19.38 o 
   2   4   9     1819.26     1858.37     20.05 o 
   4   4   9      126.28      134.08      5.19 o 
   6   4   9      184.41      189.93      6.08 o 
   8   4   9      348.04      346.33      8.17 o 
  10   4   9      196.77      196.05      7.48 o 
  12   4   9      672.78      631.84     11.92 o 
  14   4   9      694.23      645.79     16.42 o 
  16   4   9       32.29       45.79      7.22 o 
  18   4   9      173.67      170.23     10.42 o 
  20   4   9       99.28      135.64     10.78 o 
  22   4   9        6.81       10.20     11.91 o 
   1   5   9    12814.44    12361.89    126.49 o 
   3   5   9     4358.19     3993.15     42.36 o 
   5   5   9     1902.92     1728.65     20.52 o 
   7   5   9     3149.84     2999.60     33.65 o 
   9   5   9     1603.54     1645.02     23.86 o 
  11   5   9      855.63      965.70     15.31 o 
  13   5   9     2004.97     1901.78     29.82 o 
  15   5   9     1257.80     1210.05     19.76 o 
  17   5   9      506.57      465.86     13.92 o 
  19   5   9      472.50      458.12     14.85 o 
  21   5   9      150.69      174.34     15.77 o 
   0   6   9     5379.30     5358.72     84.46 o 
   2   6   9      106.03      116.78      6.71 o 
   4   6   9       84.76      103.03      6.43 o 
   6   6   9     1066.47      957.30     14.77 o 
   8   6   9        5.09       11.36      4.81 o 
  10   6   9      227.18      210.87      7.90 o 
  12   6   9       20.94       10.50      5.54 o 
  14   6   9       25.27       25.30      6.67 o 
  16   6   9       29.18       30.34      7.88 o 
  18   6   9       71.62       80.83     11.37 o 
  20   6   9       10.08        3.06     11.28 o 
   1   7   9     2597.41     2503.22     31.09 o 
   3   7   9     1972.39     1808.62     24.32 o 
   5   7   9     1017.76     1027.93     15.82 o 
   7   7   9        6.62        7.35      4.87 o 
   9   7   9      247.84      200.00      8.05 o 
  11   7   9      526.94      577.81     16.86 o 
  13   7   9     1735.95     1638.08     24.41 o 
  15   7   9       94.97       80.95      9.20 o 
  17   7   9       11.71        1.89      9.80 o 
  19   7   9       13.81        7.84     12.74 o 
   0   8   9      126.23      136.68     10.64 o 
   2   8   9      479.15      437.42     11.11 o 
   4   8   9        0.73       -3.78      5.62 o 
   6   8   9     2093.69     2010.39     27.03 o 
   8   8   9     1204.38     1194.73     18.39 o 
  10   8   9     1047.06      956.89     16.55 o 
  12   8   9      236.29      248.69     10.42 o 
  14   8   9      297.85      314.65     12.59 o 
  16   8   9      354.97      381.67     15.34 o 
  18   8   9       52.98       66.12     27.77 o 
   1   9   9     1847.95     1850.21     27.37 o 
   3   9   9     2741.47     2682.03     36.31 o 
   5   9   9     1088.11     1073.35     20.74 o 
   7   9   9       69.09      100.58      7.94 o 
   9   9   9      808.04      813.17     16.52 o 
  11   9   9     1221.01     1204.99     22.21 o 
  13   9   9      296.44      384.09     15.65 o 
  15   9   9      759.44      695.79     19.45 o 
   0  10   9      725.04      749.18     28.40 o 
   2  10   9      507.75      517.69     14.24 o 
   4  10   9      108.23      102.77      9.14 o 
   6  10   9       78.58       66.63      8.64 o 
   8  10   9      165.31      159.16     10.39 o 
  10  10   9        5.17        0.81      9.47 o 
  12  10   9       76.48       59.03     11.78 o 
  14  10   9      293.26      280.15     21.18 o 
   1  11   9      290.13      285.44     12.71 o 
   3  11   9       13.44       21.57      9.04 o 
   5  11   9        5.20       11.77      8.82 o 
   7  11   9      465.91      466.63     16.02 o 
   9  11   9       91.43      105.04     12.77 o 
  11  11   9       31.58       37.24     19.15 o 
   0  12   9        6.83       26.28     16.03 o 
   2  12   9      154.30      153.28     13.85 o 
   4  12   9      281.94      301.35     19.63 o 
   6  12   9      355.61      326.51     22.23 o 
   0   0  10    10769.30    11031.77    177.25 o 
   2   0  10    13783.95    13387.04    151.18 o 
   4   0  10     6617.81     5820.59     89.29 o 
   6   0  10     4895.78     4654.04     59.95 o 
   8   0  10     5540.22     5161.08     66.20 o 
  10   0  10     3612.81     3320.20     45.06 o 
  12   0  10    13073.58    12966.82    201.75 o 
  14   0  10    15987.17    15682.26    280.20 o 
  16   0  10     8530.17     8476.34    146.37 o 
  18   0  10     5372.92     5343.84     85.71 o 
  20   0  10     1642.56     1633.09     40.59 o 
  22   0  10     1767.09     1724.83     51.28 o 
   1   1  10        0.06        5.37      2.92 o 
   3   1  10      437.47      471.25      7.88 o 
   5   1  10     2949.34     3128.49     29.69 o 
   7   1  10     1171.68     1220.79     14.20 o 
   9   1  10       83.86       79.93      4.58 o 
  11   1  10      606.12      518.74      9.81 o 
  13   1  10       59.50       49.32      5.52 o 
  15   1  10      941.97      909.29     16.04 o 
  17   1  10      107.19      115.36      8.46 o 
  19   1  10      219.19      266.59     12.46 o 
  21   1  10       65.44       65.09     11.70 o 
  23   1  10      213.98      200.40     29.61 o 
   0   2  10     1671.99     1515.00     23.00 o 
   2   2  10       48.08       40.39      3.37 o 
   4   2  10       19.37       28.77      3.34 o 
   6   2  10       81.76      107.93      4.74 o 
   8   2  10      236.64      244.95      6.68 o 
  10   2  10      149.90      155.37      6.47 o 
  12   2  10      834.71      778.50     13.12 o 
  14   2  10     1649.54     1618.08     28.28 o 
  16   2  10     1214.75     1253.45     21.44 o 
  18   2  10      247.61      249.64     11.68 o 
  20   2  10      119.99      140.21     11.02 o 
  22   2  10       34.61       40.61     12.10 o 
   1   3  10     1257.82     1345.36     16.38 o 
   3   3  10     1971.25     1890.30     19.57 o 
   5   3  10     1024.65     1193.97     15.03 o 
   7   3  10     2010.43     2105.58     22.65 o 
   9   3  10      169.66      187.24      6.91 o 
  11   3  10      837.22      847.08     17.10 o 
  13   3  10     2391.48     2352.42     34.34 o 
  15   3  10     4371.38     4170.56     48.59 o 
  17   3  10     1298.95     1167.82     22.06 o 
  19   3  10        3.77       -1.45      8.47 o 
  21   3  10      142.25      159.95     13.36 o 
  23   3  10        0.41      -28.90     34.49 o 
   0   4  10     7368.35     6966.80    116.10 o 
   2   4  10     8610.64     8403.63     87.81 o 
   4   4  10     7903.88     7663.59     73.64 o 
   6   4  10     2588.30     2442.08     26.99 o 
   8   4  10     3741.21     3660.35     39.92 o 
  10   4  10    10492.08    10444.90    119.43 o 
  12   4  10     4218.44     4150.27     45.31 o 
  14   4  10     2736.01     2692.81     32.22 o 
  16   4  10     5545.64     5389.29     64.68 o 
  18   4  10     3355.44     3279.35     43.78 o 
  20   4  10     1399.86     1401.14     27.18 o 
  22   4  10      652.79      605.07     39.68 o 
   1   5  10     1243.83     1245.41     17.08 o 
   3   5  10     1016.93     1023.71     16.38 o 
   5   5  10      398.36      405.88      8.71 o 
   7   5  10      386.27      371.99      9.10 o 
   9   5  10     2738.95     2715.07     31.66 o 
  11   5  10       63.65       52.07      6.36 o 
  13   5  10     1909.64     1813.95     25.43 o 
  15   5  10       14.83        5.61      7.26 o 
  17   5  10        0.63        4.77      8.47 o 
  19   5  10        7.62       -6.84      9.78 o 
  21   5  10      298.14      348.04     34.46 o 
   0   6  10       40.80       64.40      7.98 o 
   2   6  10       31.72       36.16      5.25 o 
   4   6  10      167.97      156.18      6.87 o 
   6   6  10      511.27      483.02     10.80 o 
   8   6  10      797.03      761.04     13.51 o 
  10   6  10      167.28      176.75      7.77 o 
  12   6  10      640.92      701.70     16.24 o 
  14   6  10      648.33      660.90     15.67 o 
  16   6  10       52.98       61.68      9.65 o 
  18   6  10       90.45       97.35     11.55 o 
  20   6  10      121.63      129.82     34.02 o 
   1   7  10      220.69      202.08      8.11 o 
   3   7  10     1403.11     1372.63     20.45 o 
   5   7  10      657.52      647.18     14.03 o 
   7   7  10       38.12       39.72      5.85 o 
   9   7  10      421.30      408.82     10.66 o 
  11   7  10      675.05      669.49     21.13 o 
  13   7  10       42.64       59.66      8.07 o 
  15   7  10      167.76      155.00     10.47 o 
  17   7  10      524.14      494.31     18.05 o 
  19   7  10        1.56      -16.11     33.03 o 
   0   8  10      117.84      111.30     10.54 o 
   2   8  10      660.04      661.25     15.46 o 
   4   8  10     2271.39     2279.67     31.92 o 
   6   8  10     1902.22     1838.39     29.50 o 
   8   8  10     2357.40     2307.73     29.30 o 
  10   8  10     3284.07     3221.98     38.33 o 
  12   8  10     1487.78     1488.33     27.66 o 
  14   8  10     1173.81     1201.09     26.70 o 
  16   8  10     1559.96     1582.26     29.45 o 
   1   9  10      119.74      126.31      8.81 o 
   3   9  10       86.86      102.37      8.53 o 
   5   9  10       12.33       14.65      7.13 o 
   7   9  10      678.85      693.75     22.12 o 
   9   9  10      164.96      184.00     10.51 o 
  11   9  10      302.71      311.59     12.41 o 
  13   9  10       63.88       51.17      9.77 o 
  15   9  10       15.24       19.68     15.06 o 
   0  10  10       93.85       85.94     12.35 o 
   2  10  10      280.98      264.58     13.20 o 
   4  10  10        2.62       -3.81      7.86 o 
   6  10  10      297.74      313.45     16.85 o 
   8  10  10      226.01      243.08     12.14 o 
  10  10  10      415.95      417.16     16.81 o 
  12  10  10       96.42      101.82     16.47 o 
   1  11  10      239.42      229.76     12.61 o 
   3  11  10        0.43       15.98      9.54 o 
   5  11  10      168.69      173.50     13.78 o 
   7  11  10      681.81      636.60     20.47 o 
   9  11  10      360.67      344.96     31.09 o 
   0  12  10        4.81       38.32     24.86 o 
   2  12  10      112.17      133.04     19.63 o 
   4  12  10      193.97      218.84     33.91 o 
   1   1  11     5026.50     5202.37     45.27 o 
   3   1  11     5681.69     5771.53     51.77 o 
   5   1  11     1157.91     1092.31     13.34 o 
   7   1  11     1619.74     1520.21     17.02 o 
   9   1  11     1202.63     1276.57     23.28 o 
  11   1  11     1780.96     1748.80     23.31 o 
  13   1  11     6077.60     5994.70     79.42 o 
  15   1  11     3459.99     3477.20     53.69 o 
  17   1  11      862.69      883.33     18.18 o 
  19   1  11      372.00      394.50     14.60 o 
  21   1  11      364.25      365.41     16.83 o 
   0   2  11      569.61      545.28     15.46 o 
   2   2  11     2222.18     2172.08     23.03 o 
   4   2  11      547.82      468.82      8.82 o 
   6   2  11     1378.41     1427.26     17.73 o 
   8   2  11     1843.91     1531.22     18.92 o 
  10   2  11       70.32       80.72      6.68 o 
  12   2  11      754.25      744.12     14.09 o 
  14   2  11       70.48       94.92      7.17 o 
  16   2  11      428.13      361.84     12.65 o 
  18   2  11       63.46       42.63      8.90 o 
  20   2  11      585.43      592.37     17.80 o 
  22   2  11       48.72       49.09     23.00 o 
   1   3  11      775.74      760.96     11.72 o 
   3   3  11       41.41       42.12      4.45 o 
   5   3  11     1439.08     1411.08     18.50 o 
   7   3  11      275.53      308.41      8.89 o 
   9   3  11     2246.29     2072.09     25.33 o 
  11   3  11     4366.74     4277.17     49.23 o 
  13   3  11      565.67      608.79     13.16 o 
  15   3  11     1590.25     1538.31     28.56 o 
  17   3  11     2100.93     2110.78     44.64 o 
  19   3  11      832.25      868.94     32.68 o 
  21   3  11      226.29      265.82     21.72 o 
   0   4  11     9397.95     8863.69    119.64 o 
   2   4  11      696.73      616.34     11.15 o 
   4   4  11      491.45      453.23      9.65 o 
   6   4  11      152.50      134.13      6.14 o 
   8   4  11     1216.12     1138.82     22.39 o 
  10   4  11      768.44      635.55     13.22 o 
  12   4  11      450.85      499.62     12.71 o 
  14   4  11     1443.80     1317.23     22.17 o 
  16   4  11       89.82       60.73      8.95 o 
  18   4  11       47.35       53.58      9.50 o 
  20   4  11       47.61       78.79     11.57 o 
   1   5  11      139.26      128.53      6.70 o 
   3   5  11      219.60      251.39      7.88 o 
   5   5  11     2054.16     2076.62     25.70 o 
   7   5  11     5840.18     5609.86     61.90 o 
   9   5  11     4426.63     4300.32     49.59 o 
  11   5  11     3077.82     3020.26     37.38 o 
  13   5  11     2563.46     2492.66     32.50 o 
  15   5  11     1466.55     1480.30     28.66 o 
  17   5  11     2045.62     2095.45     34.07 o 
  19   5  11     2345.07     2326.22     38.00 o 
   0   6  11      914.75      827.99     20.84 o 
   2   6  11     1525.65     1444.04     20.83 o 
   4   6  11      148.54      176.79      7.47 o 
   6   6  11      476.70      436.70     14.03 o 
   8   6  11        1.48        0.34      5.19 o 
  10   6  11       50.07       67.27      7.54 o 
  12   6  11        3.80        8.10      6.76 o 
  14   6  11      652.38      597.58     15.41 o 
  16   6  11      601.76      545.26     16.88 o 
  18   6  11        3.33       -1.35     10.04 o 
   1   7  11     1204.56     1139.00     18.48 o 
   3   7  11      320.29      309.36     10.02 o 
   5   7  11      282.24      306.50     11.11 o 
   7   7  11     1197.53     1171.45     19.29 o 
   9   7  11     1263.08     1183.05     20.22 o 
  11   7  11      140.06      148.62      9.18 o 
  13   7  11      139.78      158.39     10.36 o 
  15   7  11       99.60       99.48     10.32 o 
  17   7  11      182.57      188.79     15.76 o 
   0   8  11      107.66       90.71     14.99 o 
   2   8  11       38.79       32.09      6.60 o 
   4   8  11       81.44       81.15      7.80 o 
   6   8  11        1.71       -7.05      7.05 o 
   8   8  11       10.42       15.40      7.47 o 
  10   8  11        1.54       -4.06      7.01 o 
  12   8  11        1.71       -5.30      8.26 o 
  14   8  11        1.81       -6.59      8.80 o 
  16   8  11        1.02        4.07     18.49 o 
   1   9  11      999.47     1018.58     18.80 o 
   3   9  11      427.95      468.92     13.86 o 
   5   9  11     2123.18     2114.04     31.72 o 
   7   9  11     2073.61     2102.74     31.63 o 
   9   9  11      950.03      942.00     27.20 o 
  11   9  11      651.54      675.19     18.72 o 
  13   9  11      612.08      641.97     26.08 o 
   0  10  11       80.37       81.18     13.31 o 
   2  10  11       24.73       12.19      8.54 o 
   4  10  11       91.78       99.05     10.25 o 
   6  10  11      978.55      989.87     20.89 o 
   8  10  11      119.08      137.81     11.11 o 
  10  10  11       50.49       55.18     13.85 o 
  12  10  11       85.26       78.84     33.03 o 
   1  11  11       37.75       36.30     10.37 o 
   3  11  11       65.38       61.88     10.97 o 
   5  11  11        1.67       12.78     11.28 o 
   7  11  11       92.12       94.80     17.56 o 
   0   0  12     2905.15     3018.52     93.73 o 
   2   0  12     9499.19     9350.20    171.41 o 
   4   0  12    15486.48    15510.70    187.76 o 
   6   0  12      992.16     1015.06     22.98 o 
   8   0  12       20.10       23.93      5.85 o 
  10   0  12     6571.74     6608.11    128.08 o 
  12   0  12     8881.01     8976.44    133.69 o 
  14   0  12     3722.26     3823.79     90.51 o 
  16   0  12     4843.16     4632.16    130.67 o 
  18   0  12     1318.91     1290.75     35.60 o 
  20   0  12      177.07      168.78     21.56 o 
   1   1  12       10.28       11.88      3.93 o 
   3   1  12     7969.52     7866.27     69.55 o 
   5   1  12      361.49      371.16      7.52 o 
   7   1  12       28.19       37.47      4.76 o 
   9   1  12     2324.24     2200.50     27.70 o 
  11   1  12      760.05      739.76     15.33 o 
  13   1  12        2.53        8.46      6.24 o 
  15   1  12       16.74       21.20      6.83 o 
  17   1  12      764.82      776.98     17.56 o 
  19   1  12      186.63      182.77     12.54 o 
  21   1  12       34.51       48.61     24.55 o 
   0   2  12     6141.12     6245.98     86.31 o 
   2   2  12      884.06      847.67     13.42 o 
   4   2  12       42.86       40.27      4.68 o 
   6   2  12      800.58      811.61     12.78 o 
   8   2  12      272.13      280.56      8.24 o 
  10   2  12       61.56       55.55      5.71 o 
  12   2  12      617.72      619.96     13.15 o 
  14   2  12     1236.71     1168.35     20.47 o 
  16   2  12       12.61        3.16      7.37 o 
  18   2  12       26.26       25.96      9.30 o 
  20   2  12      183.16      204.37     13.76 o 
   1   3  12      249.62      221.95      6.98 o 
   3   3  12      327.09      335.37      9.02 o 
   5   3  12       51.10       32.41      5.16 o 
   7   3  12        3.22       -4.92      4.92 o 
   9   3  12      349.79      390.35     10.36 o 
  11   3  12      837.48      757.91     17.22 o 
  13   3  12      338.49      329.73     13.89 o 
  15   3  12     1118.24     1072.91     19.04 o 
  17   3  12      839.77      835.48     19.86 o 
  19   3  12        0.02        4.15      9.75 o 
  21   3  12        4.83        1.17     22.86 o 
   0   4  12     5446.15     5207.62     81.21 o 
   2   4  12     7164.31     7073.19     72.12 o 
   4   4  12     4519.77     4591.25     52.64 o 
   6   4  12     3558.65     3458.75     43.02 o 
   8   4  12     8754.90     8512.52     95.79 o 
  10   4  12     3792.86     3816.72     44.97 o 
  12   4  12       66.50       64.75      7.23 o 
  14   4  12      284.83      262.60     10.98 o 
  16   4  12     1329.70     1303.15     28.88 o 
  18   4  12     1287.14     1285.15     28.15 o 
  20   4  12      537.53      575.44     34.11 o 
   1   5  12      716.17      719.53     13.66 o 
   3   5  12       18.58       22.60      5.07 o 
   5   5  12     2270.89     2121.10     27.88 o 
   7   5  12     1452.07     1398.91     22.33 o 
   9   5  12      854.76      821.70     17.57 o 
  11   5  12      527.74      515.79     12.80 o 
  13   5  12        2.93        0.28      6.47 o 
  15   5  12      242.83      276.22     13.18 o 
  17   5  12      163.70      181.13     12.78 o 
  19   5  12       41.17       31.94     20.20 o 
   0   6  12       13.45       16.94      8.05 o 
   2   6  12      224.33      216.88      8.69 o 
   4   6  12     1723.46     1631.00     24.74 o 
   6   6  12     2076.08     2167.98     29.06 o 
   8   6  12      852.07      886.57     17.58 o 
  10   6  12       78.43       80.97      7.67 o 
  12   6  12      103.10      102.90      8.75 o 
  14   6  12      448.87      409.34     13.83 o 
  16   6  12      176.11      188.23     12.95 o 
  18   6  12        3.95       29.74     19.52 o 
   1   7  12      472.24      483.73     12.19 o 
   3   7  12       33.67       38.02      6.92 o 
   5   7  12       37.50       32.45      6.77 o 
   7   7  12       90.98       78.81      8.64 o 
   9   7  12        6.14        0.45      7.42 o 
  11   7  12       70.73       82.79      9.27 o 
  13   7  12       44.72       45.94      9.44 o 
  15   7  12      166.83      191.94     12.19 o 
  17   7  12       59.64      101.35     37.15 o 
   0   8  12      412.00      379.78     16.60 o 
   2   8  12      633.44      648.86     15.48 o 
   4   8  12     2803.93     2812.34     38.55 o 
   6   8  12     3794.09     3767.97     62.24 o 
   8   8  12      903.82      886.39     18.89 o 
  10   8  12      691.75      723.35     21.34 o 
  12   8  12      819.42      844.61     21.99 o 
  14   8  12       67.88       98.66     15.43 o 
   1   9  12       68.80       77.57      9.29 o 
   3   9  12      792.75      805.70     18.30 o 
   5   9  12      290.49      330.59     13.10 o 
   7   9  12      229.22      258.95     12.39 o 
   9   9  12      335.58      328.28     13.69 o 
  11   9  12      177.72      170.39     15.47 o 
  13   9  12       58.00       61.12     41.28 o 
   0  10  12      230.68      244.32     19.56 o 
   2  10  12       80.63       91.17     10.51 o 
   4  10  12        3.37        7.17      9.30 o 
   6  10  12       19.80       35.97     10.07 o 
   8  10  12      151.06      123.05     15.76 o 
  10  10  12       67.21       90.85     26.76 o 
   3  11  12        0.34      -29.54     49.54 o 
   1   1  13     6506.86     6466.16     66.19 o 
   3   1  13    11032.58    10664.10    100.90 o 
   5   1  13     1992.90     1934.36     21.97 o 
   7   1  13      525.23      460.85      9.72 o 
   9   1  13       31.69       31.87      5.47 o 
  11   1  13     1314.45     1314.53     25.92 o 
  13   1  13     2161.50     2116.85     35.95 o 
  15   1  13     1893.79     1812.90     28.09 o 
  17   1  13      319.67      264.64     13.24 o 
  19   1  13      188.13      137.88     13.51 o 
   0   2  13      470.27      536.89     16.14 o 
   2   2  13      241.57      218.71      7.64 o 
   4   2  13      327.72      279.23      8.83 o 
   6   2  13      531.21      483.49     11.11 o 
   8   2  13     2815.45     2643.55     32.73 o 
  10   2  13      160.33      170.78      7.81 o 
  12   2  13        6.33        8.70      6.10 o 
  14   2  13       34.43       29.16      7.41 o 
  16   2  13       66.40       55.48      8.91 o 
  18   2  13      741.19      829.53     20.73 o 
  20   2  13      163.03      163.56     35.16 o 
   1   3  13    11414.80    11028.23    114.82 o 
   3   3  13      457.55      483.31     11.05 o 
   5   3  13      338.34      318.15      9.47 o 
   7   3  13     3490.57     3401.37     42.77 o 
   9   3  13      299.64      362.64     10.47 o 
  11   3  13       50.90       77.42      7.24 o 
  13   3  13      833.03      841.10     17.48 o 
  15   3  13      526.40      502.62     15.48 o 
  17   3  13      977.44      953.93     23.70 o 
  19   3  13      263.01      258.29     34.94 o 
   0   4  13     2586.42     2390.33     42.80 o 
   2   4  13     1347.85     1356.73     20.16 o 
   4   4  13       43.16       34.87      5.96 o 
   6   4  13      416.33      460.27     12.19 o 
   8   4  13      174.05      163.40      8.94 o 
  10   4  13      256.72      204.55      9.38 o 
  12   4  13      226.65      239.31     10.68 o 
  14   4  13      468.24      493.50     14.30 o 
  16   4  13       12.07       23.71      9.89 o 
  18   4  13        9.39       16.56     11.48 o 
   1   5  13     1924.99     1839.81     25.23 o 
   3   5  13     1088.55     1033.38     20.06 o 
   5   5  13     1840.28     1786.16     26.53 o 
   7   5  13     1767.13     1751.62     26.61 o 
   9   5  13     1645.70     1656.37     25.85 o 
  11   5  13      445.62      463.40     15.84 o 
  13   5  13       35.48       33.30      7.79 o 
  15   5  13      207.26      200.03     13.23 o 
  17   5  13      553.08      524.76     19.35 o 
   0   6  13       61.18       58.76      9.94 o 
   2   6  13       94.95      104.85      7.64 o 
   4   6  13      976.93     1016.20     21.64 o 
   6   6  13     1820.41     1746.44     28.39 o 
   8   6  13      509.29      510.88     16.58 o 
  10   6  13       81.06       96.22      9.33 o 
  12   6  13      156.90      153.61     10.77 o 
  14   6  13       86.75      118.01     10.70 o 
  16   6  13       43.43       52.83     14.19 o 
   1   7  13       39.95       35.00      6.89 o 
   3   7  13     2165.63     2110.08     31.00 o 
   5   7  13     2737.54     2668.61     39.29 o 
   7   7  13      615.48      661.79     17.95 o 
   9   7  13      736.96      727.82     18.49 o 
  11   7  13      537.95      507.38     15.50 o 
  13   7  13       61.64       73.50     11.25 o 
  15   7  13       25.67       16.40     21.22 o 
   0   8  13        8.01       19.13     10.60 o 
   2   8  13      122.92      120.28      9.73 o 
   4   8  13        0.61        8.73      7.96 o 
   6   8  13      248.98      284.90     13.32 o 
   8   8  13       13.02       19.15      9.45 o 
  10   8  13        8.31       21.29     10.04 o 
  12   8  13       52.32       32.44     13.86 o 
  14   8  13      147.55      137.70     35.82 o 
   1   9  13      232.28      237.17     12.48 o 
   3   9  13      446.07      458.01     15.11 o 
   5   9  13      691.40      713.21     18.32 o 
   7   9  13     1520.65     1505.97     27.73 o 
   9   9  13      411.91      449.52     19.31 o 
  11   9  13       64.50       69.51     38.75 o 
   0  10  13     1688.58     1817.72     46.32 o 
   2  10  13      371.00      399.01     16.76 o 
   4  10  13        3.44       18.01     13.28 o 
   6  10  13       69.94       74.57     17.46 o 
   0   0  14     1942.61     1937.91     46.55 o 
   2   0  14      294.33      338.57     20.26 o 
   4   0  14     1930.79     2093.06     35.10 o 
   6   0  14     1905.92     1809.25     31.72 o 
   8   0  14       76.88       73.64      9.52 o 
  10   0  14      649.54      639.88     22.26 o 
  12   0  14      744.17      818.97     26.08 o 
  14   0  14      239.55      302.94     18.36 o 
  16   0  14      573.58      576.56     24.47 o 
  18   0  14      212.79      261.43     20.81 o 
   1   1  14     2334.25     2412.22     30.47 o 
   3   1  14      114.48      137.63      7.50 o 
   5   1  14      586.51      560.78     11.61 o 
   7   1  14     2240.72     2146.19     26.72 o 
   9   1  14     1943.47     1909.76     24.97 o 
  11   1  14      219.11      230.79     10.72 o 
  13   1  14       40.52       48.94      8.62 o 
  15   1  14      341.09      315.44     13.61 o 
  17   1  14     1079.41     1117.20     24.65 o 
  19   1  14       93.86      142.30     80.83 o 
   0   2  14     1473.15     1499.56     30.52 o 
   2   2  14     2859.66     2847.07     34.83 o 
   4   2  14     2264.18     2141.21     27.98 o 
   6   2  14     1489.59     1456.45     21.37 o 
   8   2  14     2417.14     2361.35     32.41 o 
  10   2  14     1844.94     1778.39     26.58 o 
  12   2  14     1574.64     1545.90     26.44 o 
  14   2  14     1347.61     1405.79     32.19 o 
  16   2  14     1553.25     1558.28     31.78 o 
  18   2  14     1580.70     1651.34     36.74 o 
   1   3  14       24.67       29.95      6.38 o 
   3   3  14     1738.21     1654.70     23.30 o 
   5   3  14      286.21      304.80      9.89 o 
   7   3  14      251.03      244.08      9.99 o 
   9   3  14       41.45       37.31      7.03 o 
  11   3  14     1322.69     1276.32     21.04 o 
  13   3  14     1270.56     1315.89     23.06 o 
  15   3  14      394.19      424.77     15.28 o 
  17   3  14      135.35      156.93     12.73 o 
   0   4  14      338.51      326.01     16.21 o 
   2   4  14      271.37      289.30     10.31 o 
   4   4  14       52.10       54.86      6.76 o 
   6   4  14      369.69      370.77     11.62 o 
   8   4  14     2546.28     2485.49     35.58 o 
  10   4  14      156.52      178.60     10.00 o 
  12   4  14      577.14      551.14     18.81 o 
  14   4  14     1576.91     1479.40     25.78 o 
  16   4  14      249.94      277.46     14.25 o 
   1   5  14       68.01       54.78      7.44 o 
   3   5  14     3663.45     3608.79     45.83 o 
   5   5  14     1797.48     1819.64     32.56 o 
   7   5  14       12.80       14.25      7.16 o 
   9   5  14      373.29      348.94     12.43 o 
  11   5  14     1112.31     1066.87     21.09 o 
  13   5  14      601.04      587.01     19.08 o 
  15   5  14      142.17      148.43     11.73 o 
  17   5  14      179.69      169.26     42.21 o 
   0   6  14      129.42      148.12     12.36 o 
   2   6  14      426.37      461.80     13.31 o 
   4   6  14     1904.53     1961.48     33.19 o 
   6   6  14      487.06      520.31     15.39 o 
   8   6  14      382.19      411.71     14.49 o 
  10   6  14     3372.17     3333.09     44.87 o 
  12   6  14     1021.10      988.37     21.27 o 
  14   6  14      511.28      473.23     17.19 o 
   1   7  14       84.06       88.26      8.62 o 
   3   7  14      420.22      452.75     14.87 o 
   5   7  14      209.76      217.26     12.05 o 
   7   7  14      208.79      196.15     12.11 o 
   9   7  14      442.23      445.75     15.93 o 
  11   7  14        0.39       -5.03      9.68 o 
  13   7  14      383.97      377.77     21.05 o 
   0   8  14      559.80      629.03     22.23 o 
   2   8  14       67.10       70.43      9.59 o 
   4   8  14      102.31      116.06     11.17 o 
   6   8  14      766.58      824.78     20.87 o 
   8   8  14       89.09       92.63     11.32 o 
  10   8  14       50.69       39.72     16.30 o 
  12   8  14      781.47      763.98     58.46 o 
   1   9  14     1021.63     1079.75     26.94 o 
   3   9  14        5.65       11.48      9.62 o 
   5   9  14       87.69       87.27     12.29 o 
   7   9  14       25.46       28.95     19.64 o 
   2  10  14      489.44      491.12     54.20 o 
   1   1  15      256.84      249.47      9.42 o 
   3   1  15       40.56       55.27      6.72 o 
   5   1  15     1014.65      993.70     18.38 o 
   7   1  15     2942.67     2896.17     38.13 o 
   9   1  15     3722.60     3652.56     62.36 o 
  11   1  15      972.90      979.14     20.73 o 
  13   1  15      375.76      381.80     19.50 o 
  15   1  15     1232.89     1276.59     25.78 o 
  17   1  15     1153.63     1269.83     31.03 o 
   0   2  15     1259.96     1239.38     27.92 o 
   2   2  15       73.03       65.82      7.54 o 
   4   2  15      766.31      760.77     16.09 o 
   6   2  15      368.76      365.05     11.00 o 
   8   2  15     1561.20     1501.02     24.16 o 
  10   2  15       52.92       89.69     10.23 o 
  12   2  15      397.37      359.67     13.56 o 
  14   2  15        0.22        0.29      9.12 o 
  16   2  15       21.43        9.51     11.32 o 
   1   3  15      256.85      269.94     11.12 o 
   3   3  15      623.15      606.96     14.30 o 
   5   3  15     1919.59     1930.54     26.93 o 
   7   3  15     2601.53     2584.90     52.03 o 
   9   3  15     1054.72     1013.99     19.69 o 
  11   3  15     1765.02     1755.75     29.66 o 
  13   3  15     1767.75     1819.08     35.77 o 
  15   3  15      247.63      269.64     14.18 o 
  17   3  15      623.45      674.24     40.71 o 
   0   4  15     1649.06     1566.72     41.48 o 
   2   4  15        0.31       -4.05      7.03 o 
   4   4  15      326.04      325.58     11.56 o 
   6   4  15        0.23       -4.91      6.94 o 
   8   4  15      138.49      146.21      9.90 o 
  10   4  15      234.37      214.50     11.22 o 
  12   4  15        3.41        3.06      9.48 o 
  14   4  15      120.13      133.63     13.02 o 
  16   4  15       31.76       39.27     18.93 o 
   1   5  15      273.50      290.60     12.30 o 
   3   5  15      717.40      738.79     16.64 o 
   5   5  15      395.66      437.15     14.31 o 
   7   5  15       15.02       12.46      8.02 o 
   9   5  15      319.09      296.46     12.67 o 
  11   5  15      985.44      972.67     20.90 o 
  13   5  15      270.22      297.83     16.20 o 
  15   5  15      223.10      226.01     30.12 o 
   0   6  15       68.05       75.79     13.52 o 
   2   6  15        1.24       -7.74      7.74 o 
   4   6  15      561.87      550.56     16.09 o 
   6   6  15      584.04      605.51     17.19 o 
   8   6  15        0.75       11.33      9.52 o 
  10   6  15       73.06       66.92     10.52 o 
  12   6  15      737.57      739.04     23.25 o 
  14   6  15       30.87       26.91     25.99 o 
   1   7  15     1912.58     1948.86     34.91 o 
   3   7  15      271.60      268.15     14.70 o 
   5   7  15      157.16      167.31     12.33 o 
   7   7  15      590.00      594.57     18.04 o 
   9   7  15      663.95      728.26     20.11 o 
  11   7  15      530.86      580.63     59.33 o 
   0   8  15      484.37      472.55     23.54 o 
   2   8  15        0.82       14.89     10.04 o 
   4   8  15       42.18       21.23     10.73 o 
   6   8  15       46.64       59.75     11.41 o 
   8   8  15       35.40       20.12     29.50 o 
   1   9  15        3.69        6.24     25.89 o 
   3   9  15       35.37       26.23     24.67 o 
   0   0  16     2828.84     3047.68     85.51 o 
   2   0  16      268.62      322.18     17.34 o 
   4   0  16      197.31      173.42     14.57 o 
   6   0  16      909.51      821.66     41.34 o 
   8   0  16      922.69      915.82     32.25 o 
  10   0  16      339.51      358.08     26.27 o 
  12   0  16       72.96       70.38     14.98 o 
  14   0  16       79.51       79.91     15.76 o 
  16   0  16        6.43       35.04     23.52 o 
   1   1  16      275.39      309.84     10.66 o 
   3   1  16     1888.90     1859.86     30.88 o 
   5   1  16       73.75       79.38      9.11 o 
   7   1  16      489.11      517.97     17.56 o 
   9   1  16       30.98       35.76     11.45 o 
  11   1  16       44.22       52.34     11.20 o 
  13   1  16       68.59       71.80     12.80 o 
  15   1  16        9.71       22.04     14.35 o 
   0   2  16     2322.96     2416.71     52.03 o 
   2   2  16     4062.74     4149.89     51.70 o 
   4   2  16     4990.22     4931.23     59.82 o 
   6   2  16     1887.55     1858.54     30.11 o 
   8   2  16     1579.28     1520.09     38.09 o 
  10   2  16     2766.52     2726.41     47.33 o 
  12   2  16     1201.53     1185.77     30.33 o 
  14   2  16      701.63      737.87     23.66 o 
  16   2  16     1525.58     1408.92     82.83 o 
   1   3  16      124.22      135.69     10.10 o 
   3   3  16        0.58       -1.19      7.86 o 
   5   3  16       33.47       23.96      8.37 o 
   7   3  16        9.37        4.03      8.22 o 
   9   3  16      545.30      558.67     15.43 o 
  11   3  16      497.22      508.40     17.85 o 
  13   3  16      113.21      140.37     13.13 o 
  15   3  16       19.59       17.16     23.55 o 
   0   4  16       11.22        6.52     11.30 o 
   2   4  16       81.26       93.23      9.80 o 
   4   4  16      298.39      326.09     14.26 o 
   6   4  16       17.69       19.81      9.02 o 
   8   4  16       83.26       81.54      9.58 o 
  10   4  16       44.53       29.84      9.43 o 
  12   4  16      353.64      364.54     15.91 o 
  14   4  16      154.74      171.39     19.22 o 
   1   5  16       36.70       33.44      9.02 o 
   3   5  16      409.81      447.42     16.39 o 
   5   5  16       43.91       72.44     10.12 o 
   7   5  16      417.36      461.71     15.96 o 
   9   5  16      146.33      169.58     12.08 o 
  11   5  16       18.80       24.98     10.29 o 
  13   5  16       96.30       72.70     21.45 o 
   0   6  16     1977.03     1873.45     45.03 o 
   2   6  16     1526.54     1519.02     30.19 o 
   4   6  16      710.11      777.48     26.23 o 
   6   6  16      840.80      822.77     20.76 o 
   8   6  16     1212.33     1237.51     27.59 o 
  10   6  16      842.04      868.89     27.37 o 
   1   7  16      114.10      106.14     12.29 o 
   3   7  16      136.45      139.90     12.51 o 
   5   7  16      353.82      367.38     15.84 o 
   7   7  16      134.09      138.08     18.16 o 
   2   8  16      103.29      114.96     28.84 o 
   4   8  16        2.85       24.28     26.18 o 
   1   1  17     2665.90     2743.14     43.17 o 
   3   1  17     1144.36     1150.94     38.99 o 
   5   1  17      528.12      514.82     16.25 o 
   7   1  17      815.53      793.03     22.35 o 
   9   1  17      249.78      278.94     17.47 o 
  11   1  17      188.43      258.91     17.86 o 
  13   1  17      413.93      517.56     33.07 o 
   0   2  17       51.63       34.36     12.80 o 
   2   2  17      296.89      295.50     13.07 o 
   4   2  17      123.98      156.28     10.34 o 
   6   2  17      121.32      120.25     11.39 o 
   8   2  17        2.22       10.77     11.01 o 
  10   2  17       39.54       51.76     13.79 o 
  12   2  17       20.99       37.32     13.35 o 
  14   2  17       47.82       21.57     36.35 o 
   1   3  17     1371.28     1347.82     26.80 o 
   3   3  17     2240.16     2216.21     39.58 o 
   5   3  17     1543.87     1483.79     32.70 o 
   7   3  17      115.56      129.16     11.57 o 
   9   3  17      709.55      698.96     18.90 o 
  11   3  17      713.71      716.08     32.75 o 
  13   3  17       56.31       51.94     35.96 o 
   0   4  17      677.17      624.91     24.50 o 
   2   4  17      325.90      312.67     13.79 o 
   4   4  17       55.54       53.16     10.85 o 
   6   4  17       60.55       78.35     11.76 o 
   8   4  17       29.41       32.81     10.48 o 
  10   4  17        0.96        4.44     12.72 o 
  12   4  17       65.27      100.63     21.96 o 
   1   5  17      887.61      840.72     20.52 o 
   3   5  17      575.11      588.77     18.93 o 
   5   5  17      511.82      553.58     19.00 o 
   7   5  17      557.18      608.14     19.91 o 
   9   5  17       53.68       30.49     16.15 o 
   0   6  17       22.14       49.40     18.59 o 
   2   6  17        0.56        3.78     10.95 o 
   4   6  17        2.65        2.58     11.15 o 
   6   6  17        2.62       -3.64     15.44 o 
   8   6  17       61.36       83.03     29.16 o 
   1   7  17     1185.69     1168.02     74.57 o 
   3   7  17      977.49      981.98     67.52 o 
   0   0  18      313.03      320.48     31.09 o 
   2   0  18      104.57      114.53     39.39 o 
   4   0  18      283.65      301.62     36.44 o 
   6   0  18      233.06      245.50     21.71 o 
   8   0  18     1295.40     1287.44    116.99 o 
  10   0  18      920.54      918.99     67.25 o 
   1   1  18      239.35      250.33     15.04 o 
   3   1  18      489.49      526.80     17.62 o 
   5   1  18      435.80      404.89     19.44 o 
   7   1  18       52.50       43.85     15.08 o 
   9   1  18       74.26       73.40     16.93 o 
   0   2  18      625.84      685.93     30.28 o 
   2   2  18      307.23      330.16     15.46 o 
   4   2  18      607.40      710.68     18.94 o 
   6   2  18     1672.60     1729.12     35.71 o 
   8   2  18     1505.25     1597.84     38.12 o 
  10   2  18     1011.24     1115.08     83.63 o 
   1   3  18       62.24       27.37     10.37 o 
   3   3  18      114.37      116.60     12.00 o 
   5   3  18      203.36      227.42     14.62 o 
   7   3  18      287.19      326.26     16.47 o 
   9   3  18      539.15      618.78     51.00 o 
   0   4  18      263.91      247.78     19.88 o 
   2   4  18      255.94      236.11     13.80 o 
   4   4  18      687.61      736.16     25.57 o 
   6   4  18      393.27      422.83     19.31 o 
   8   4  18      158.20      193.43     20.46 o 
   1   5  18      145.62      161.90     13.80 o 
   3   5  18      193.67      185.29     19.71 o 
   5   5  18        5.26      -12.74     15.28 o 
   2   6  18      689.95      763.32     62.59 o 
   1   1  19      238.15      252.78     16.35 o 
   3   1  19       83.79       79.39     15.14 o 
   5   1  19      626.73      600.73     26.71 o 
   7   1  19     1119.97     1252.20     55.85 o 
   0   2  19      207.48      234.95     22.99 o 
   2   2  19        0.10       26.81     13.87 o 
   4   2  19       33.12       31.53     15.82 o 
   6   2  19        1.53       24.64     24.61 o 
   8   2  19      722.01      902.75     67.12 o 
   1   3  19       17.49       10.71     12.17 o 
   3   3  19      397.58      440.34     23.70 o 
   5   3  19      205.83      256.85     24.73 o 
   0   4  19        5.00        7.56     25.57 o 
   2   4  19       38.18       44.15     22.46 o 
   4   4  19      109.38      163.53     44.21 o 
   1   1  20       43.36       85.09     40.35 o 
                                                 
